# Supplementary material for: The TRRAP transcription cofactor represses interferon-stimulated genes in colorectal cancer cells
Source: eLife. 2022 Mar 4;11:e69705. doi: 10.7554/eLife.69705 (PMC8926402; doi:10.7554/eLife.69705)
Supplement: Supplementary file 1. — Shown are DESeq2 results from RNA-seq experiments comparing HCT116 TELO2-AID cells treated with either NaOH or auxin for 48 hr. log2FoldChange indicates the Log2 fold change of the ratio of RNA-seq counts in auxin-treated cells over NaOH-treated cells, averaged from three independent clones. padj indicates the p-values after Benjamin–Hochberg correction for multiple testing. [file elife-69705-supp1.csv]

Supplemental Table 1. Gene expression changes upon TELO2 depletion. Shown are Deseq2 results from RNA-seq experiments comparing HCT116 TELO2-AID cells treated with either NaOH or auxin for 48 hours. log2FoldChange indicates the Log2 fold-change of the ratio of RNA-seq counts in auxin-treated cells over NaOH-treated cells, averaged from three independent clones. padj indicates the p-values after B…
DEseq2_hg19_TELO248h
gene name	log2FoldChange	padj
CYP1A1	2.604745189	9.24071E-34
TIPARP	1.50524634	2.91493E-23
TSC22D3	1.451455622	9.30693E-19
FAM13B	1.363606745	4.28648E-18
CA12	-1.492923587	3.70978E-14
AHRR	1.553879517	9.84815E-14
CYP1B1	1.803619077	2.87849E-13
GALNT18	-1.291134537	8.97039E-13
IGSF9	-1.400155467	9.36438E-13
HK2	-1.086572028	5.9463E-12
DUSP4	1.114016574	1.44888E-09
MYB	-1.349327242	3.53823E-09
NQO1	0.696253436	2.04516E-08
DDN	-1.219086059	3.66411E-08
TLDC1	0.827321023	3.66411E-08
DPYSL3	-0.866823304	4.92751E-08
MYBPH	1.502474466	4.92751E-08
OAS1	1.458797874	1.1785E-07
IFIT3	1.305123316	1.5121E-07
IFI35	1.078898845	1.89281E-07
KRT13	1.4525069	1.95751E-07
NR4A2	1.275236716	2.13879E-07
GNL3	-0.788716848	3.35662E-07
CHMP4C	0.841643178	3.68155E-07
TSC22D1	0.758420274	6.48589E-07
KLF6	0.714898189	1.0174E-06
LINC00886	1.194728519	1.26505E-06
HEIH	0.899588589	1.52604E-06
SLC39A10	-0.899428387	2.17967E-06
PHF17	-0.719602681	2.94742E-06
NBPF1	0.893984619	3.27528E-06
SDC1	-0.754074271	3.32777E-06
ALDH1A3	1.061239245	5.33896E-06
ANKRD13B	-0.861048117	6.62323E-06
HYOU1	-0.652706052	6.62323E-06
KDM1A	-0.63088765	6.62323E-06
GABARAPL1	0.831208713	6.75315E-06
ATG12	0.548876568	7.26581E-06
KLF2	0.73675722	7.26581E-06
PPP1R15A	1.033150103	7.26581E-06
EIF2S3	-0.693379984	7.59555E-06
SNHG9	-0.9192417	8.43488E-06
GDA	0.931552657	9.04576E-06
RGS16	-1.211384849	9.48131E-06
STEAP3	-0.699499378	9.48131E-06
NOC2L	-0.738090774	9.56241E-06
ATP1A3	-0.638605296	1.07816E-05
NIT1	0.613545146	1.08416E-05
ADM	0.837433019	1.21513E-05
WDR3	-0.828801337	1.21513E-05
KLF4	0.976831665	1.23006E-05
C20orf27	-0.799055143	1.26028E-05
NDUFS1	-0.6184127	1.27796E-05
PEG10	-1.010876341	1.33358E-05
SAP30	-0.954828779	1.33358E-05
ZMYM6NB	0.782105106	1.43491E-05
KRT15	0.932349232	1.49059E-05
UBXN2B	0.666815099	1.5183E-05
LDHA	-0.711996297	1.72303E-05
MYOF	0.570513049	1.83622E-05
TBRG1	0.573589722	1.83622E-05
WWC3	0.882159478	1.84568E-05
PEX19	0.584713282	2.02921E-05
C19orf66	0.95099809	2.61634E-05
AZI2	0.639911714	2.71609E-05
MTHFD1	-0.586892227	2.96212E-05
ZNF618	-0.777373708	2.96212E-05
PDE3B	-0.844429949	3.01391E-05
TMEM254	0.692638186	3.22264E-05
NR1H2	0.659837214	3.41173E-05
LRRC37A3	1.032055964	3.56352E-05
NMNAT1	0.680804818	3.61659E-05
HSPA4L	-0.818333254	3.67052E-05
ADAT2	-0.699317421	3.80922E-05
FZD6	0.557949921	3.88045E-05
DDX60	1.091575318	3.93527E-05
MDH2	-0.576839136	3.99799E-05
TCTA	0.762959784	4.14802E-05
CYP20A1	0.726650016	4.51487E-05
ARHGAP22	-0.931062511	4.60491E-05
LIPH	0.738475054	4.79697E-05
DMRT1	-1.163046521	5.36661E-05
GPRC5A	0.776248947	5.4046E-05
SNHG16	-0.541609182	5.4046E-05
FAM162A	-0.667289134	5.88267E-05
PFKM	-0.564839425	5.88267E-05
ZNF692	-0.581384573	6.39025E-05
DANCR	-0.91089584	6.52084E-05
ERMAP	0.840445822	6.53186E-05
PDCD11	-0.55217787	6.67219E-05
PPA1	-0.670756782	6.81171E-05
SMG9	0.758841876	6.81171E-05
RHOB	0.739316687	6.88023E-05
ACYP2	0.827519379	7.02253E-05
AKAP3	0.86466962	7.26465E-05
GSTZ1	0.626335888	8.26353E-05
TP53INP2	0.80374239	8.31406E-05
CTRL	-1.033093614	8.5068E-05
HDAC11	0.695947912	8.59896E-05
LBX2	0.753254592	8.87831E-05
KIAA1191	0.533805123	9.41769E-05
TFB1M	-0.601350581	9.41769E-05
ATP5B	-0.574383424	9.51292E-05
NFIA	-0.976212714	9.85306E-05
SLC37A2	0.922371222	0.000100382
TMEM167B	0.665642345	0.000100382
ATP5D	-0.715134932	0.000107903
ATF4	0.660993021	0.000108704
CD22	0.93792375	0.000111205
PPIP5K2	-0.747661511	0.000111205
MRVI1	0.762416833	0.00011121
ID1	0.628734081	0.000114568
TBCEL	0.621131121	0.000114568
NEAT1	0.678276241	0.000115782
BOP1	-0.754838244	0.000125592
ADSL	-0.521173193	0.000131505
TRAPPC2	0.649890414	0.000131505
SERBP1	-0.602821224	0.000142209
SERPINE2	0.86048932	0.000151382
CCDC135	1.04618132	0.000155721
SCARB1	-0.621534624	0.000166235
ADCY3	-0.537978462	0.000166387
CHCHD10	-0.681367362	0.000166387
OSGIN1	0.946839792	0.000186444
TFE3	0.69968512	0.000190824
SEC24D	-0.563414175	0.000209677
POLR3G	-0.889713683	0.000217031
SEC14L2	0.608158441	0.000217031
FBF1	0.65814591	0.000223487
FMNL2	-0.652672303	0.000223487
IFIT2	0.989104775	0.000223487
NMI	0.857991574	0.000223487
PIGX	0.677070087	0.000233922
AP5Z1	0.710369407	0.000234384
DNAJB2	0.691722406	0.000240199
KRT23	0.932536316	0.000241426
IRF9	1.000534774	0.000244451
BRF2	0.842967657	0.000248118
PLSCR1	0.885554772	0.000259794
ATP11C	-0.665617645	0.000266862
RNF170	0.712095726	0.000267925
ERGIC1	-0.550568103	0.000279351
ADAM15	-0.528254234	0.000283316
NCEH1	0.600063398	0.000283316
SMG6	0.533155727	0.000292526
OR51B5	-0.708925808	0.000308781
OARD1	0.565045004	0.000310114
SNHG12	-0.712663533	0.000310114
MAOB	0.749793884	0.000318675
FDXR	-0.56069715	0.000323858
ST6GAL1	-0.61541183	0.000324367
PTPRU	-0.707430612	0.000329863
EIF4EBP1	-0.579277272	0.000331818
MT2A	0.682441419	0.000331818
YBX3	-0.524772738	0.000349287
C5orf56	0.90114224	0.000363227
CSPG5	0.811574798	0.000363227
PPARGC1B	-0.855679341	0.000363227
IRF7	1.039950704	0.000373066
KANSL3	0.555394231	0.000382469
PARP9	1.013963404	0.000382552
OAS3	0.753067139	0.000387689
GRIN2C	-0.794765264	0.000391369
DTX3L	0.948023539	0.000404574
GPD1L	-0.740873365	0.000422963
IFT43	0.570956439	0.000429252
BAG1	0.60625459	0.000447908
FAM161B	0.829976659	0.000462945
PYCR1	-0.579931871	0.000474712
SHISA4	0.76245381	0.000479023
CCDC120	0.740005361	0.000492588
CYP24A1	0.717707391	0.000492588
DCBLD2	0.465721274	0.000492588
KIAA1683	0.920237025	0.000492588
TMEM242	0.640063723	0.00050207
DDX58	0.922660552	0.000503276
CMBL	-0.46960709	0.000503544
KNOP1	-0.497666267	0.00054712
CA5B	0.787378853	0.000567324
P4HB	-0.452337542	0.000576988
ZNF473	0.682709924	0.000576988
IVNS1ABP	-0.546190002	0.000611474
MRPS34	-0.720266979	0.000641583
CYCS	-0.631505207	0.000643856
BAZ1A	-0.671167303	0.000647616
MEGF6	0.704528924	0.000647616
TMBIM4	0.532830511	0.000664873
SECTM1	0.862354923	0.000692242
SPOCD1	0.899537264	0.000692242
TRIM68	0.691293215	0.000692242
ATAD3B	-0.67915268	0.000748756
ZDHHC3	0.494779134	0.000771689
LRIG3	-0.80440034	0.000801296
SSH1	0.665237887	0.000801296
AGPAT3	0.52941189	0.000805545
FOXN4	0.991741744	0.00086406
ZNF444	0.585933222	0.000870621
KRCC1	0.700339439	0.00089535
LOC286467	-0.742943125	0.00089535
MDGA1	0.910408681	0.00089535
POLR2H	-0.585429916	0.000931051
USP40	0.53357458	0.000931051
GALNT14	-0.797210395	0.000943033
SLC2A1	0.699426217	0.000943033
KIF13B	0.74127441	0.000952905
CNOT1	-0.476613091	0.000957176
DOCK4	-0.940782843	0.000957176
FASN	-0.612682244	0.000957176
TRAP1	-0.521756259	0.000957176
ZNF608	-0.77928914	0.000957176
IP6K2	-0.452989859	0.000992211
DDIT4	-0.659167458	0.001008538
NR3C1	0.70565906	0.001037952
DCAF13	-0.558361562	0.001087302
C2CD4C	0.814022184	0.001090966
ATP5F1	-0.542096172	0.001095328
ITPRIP	0.557749424	0.001095328
DMGDH	0.991052824	0.001110637
TYW5	0.571609337	0.001110637
CELSR3	0.610963815	0.001113635
FAM167A	0.710829798	0.001113635
RNU5F-1	-0.94500371	0.001113635
TRPM4	0.638502834	0.001113635
MAP4K4	-0.418036787	0.00115059
NLN	-0.490952313	0.00115059
NT5E	0.707932586	0.001177985
PSEN1	0.510837103	0.001249076
SLC35A5	0.674193565	0.001278502
ANKDD1A	0.487655651	0.001315714
CARS2	-0.496424815	0.00131779
NFAT5	0.523246123	0.001321751
ANP32A	-0.637314242	0.00134271
CRKL	-0.439424286	0.00134271
GADD45B	0.825045626	0.001422561
PARP2	-0.526619806	0.001426573
NEK9	0.463635263	0.001456193
GDE1	0.541776136	0.001499934
CCDC103	0.925960601	0.001509912
TRIB1	0.575292786	0.001535267
SYDE2	-0.86125886	0.001598593
BCAT2	-0.508673118	0.001625945
MRPS27	-0.504012631	0.001629359
RASSF1	0.721089606	0.001629359
LOC100128881	-0.649120544	0.001656332
TCF7	0.585100183	0.001656332
UNC119	0.508847846	0.001656681
ABCC3	0.615820049	0.001683318
NDUFB10	-0.663771607	0.001683318
STAG3L4	0.641785084	0.001683318
MKX	0.673845999	0.00168715
SEPT11	-0.522934209	0.001888434
TSPAN31	0.660635708	0.001891834
ALAD	0.579234343	0.001892596
TECPR2	0.567260636	0.002003206
MARCKSL1	-0.575421805	0.002006639
ACLY	-0.49821355	0.002007711
WIPF2	0.425619153	0.002007711
HAGHL	-0.657926795	0.002026253
WDR77	-0.632721564	0.002077416
FLAD1	-0.529051215	0.002096474
FGF9	0.948117287	0.002107615
CBX2	-0.651371174	0.0021863
PRX	0.632256104	0.0021863
SLC16A10	-0.802415017	0.0021863
EIF4B	-0.480420589	0.002208134
SLC25A45	0.839502412	0.002208134
ALDH1B1	-0.50409737	0.002287271
SPTBN2	-0.807459833	0.00229494
SRM	-0.656798938	0.002351574
SNAI3-AS1	0.737339705	0.002391275
PTPRH	0.70635273	0.002441972
AGBL5	0.552949267	0.002464484
DAP	0.472002511	0.002464484
TRAM2-AS1	0.82771093	0.002464484
VPS39	0.506020247	0.002467934
RRNAD1	0.578539547	0.002557759
STYXL1	0.499446772	0.002557759
NR2F6	-0.563695792	0.002575567
DDB1	-0.464937224	0.002643907
MOB3C	0.681601031	0.002643907
GUCY1B2	0.593992911	0.002656267
TOMM22	-0.519887147	0.002676502
FARSA	-0.523943815	0.002748108
PDRG1	0.70138993	0.002748108
NCSTN	0.48275971	0.002754367
ESD	-0.540364515	0.0028103
TBC1D4	-0.570984185	0.002832465
HMGB3	-0.528947692	0.002937334
EREG	0.740856434	0.002953443
RCBTB2	0.82371462	0.002953443
CACFD1	0.693875693	0.00299695
TBC1D13	0.577233527	0.00299695
SCAMP4	0.574833487	0.003099621
UQCRC2	-0.387509356	0.003326497
C1orf116	0.825115514	0.003341068
MCUR1	0.463209367	0.003477895
WDR96	0.684955465	0.003477895
METAP2	-0.553231395	0.003533712
MBD6	0.527447509	0.003657445
PHB2	-0.591107495	0.003664247
GALNS	0.589627265	0.00371359
ZFP36L1	0.563095188	0.00372542
TRAPPC6B	0.47474307	0.003747594
ENAH	-0.494360404	0.003834233
FBXW4	0.494063434	0.003834233
ZDHHC4	0.496375088	0.003891013
CYC1	-0.61343804	0.003938577
RUVBL1	-0.56805197	0.003975033
ACACB	0.61243956	0.003975407
FAM13A	-0.524966962	0.003975407
GORASP1	0.479401122	0.003975407
ASCC3	-0.49261439	0.004016848
FSCN1	-0.60387032	0.004016848
NHP2L1	-0.406441318	0.004082887
CS	-0.471899344	0.004112303
MARC1	-0.714896229	0.004112303
RRP1B	-0.540644907	0.004293006
NOLC1	-0.604084897	0.004306011
OASL	0.837893393	0.004346255
LRRC45	-0.6214151	0.004365829
NAA15	-0.580898276	0.004365829
CHD3	-0.485516615	0.004411643
PRKAB1	0.579078052	0.00450409
MYO1B	-0.520961252	0.00453031
SKIV2L2	-0.539639295	0.00453031
ANKRD12	0.577031122	0.004548517
CCDC113	0.519734795	0.004548517
POLR3B	-0.543950843	0.004548517
SLC25A39	-0.415427136	0.004548517
CTSC	-0.661564407	0.004571006
NPM3	-0.608201587	0.004681755
MGC16142	0.849270977	0.004797337
NOP56	-0.626207641	0.004797337
CAD	-0.547225256	0.004814175
ARID1A	-0.41993493	0.004961681
BCYRN1	-0.777480291	0.005006805
SLC25A3	-0.421085865	0.005063071
SNX19	0.471706755	0.005064917
EXOSC4	-0.606456615	0.005093047
CCDC124	-0.569909047	0.005191655
LOC100506314	0.599214187	0.005191655
RNFT1	0.574537521	0.00520858
ZNF44	0.560824667	0.00520858
BTD	0.673020238	0.005261638
TPP1	0.487389973	0.005333672
IRAK2	0.720683818	0.005443492
CCNDBP1	0.529911339	0.005477686
PRDM16	-0.642425665	0.005477686
PNP	-0.667818474	0.005507232
MECP2	0.459175218	0.005534697
SERINC1	0.449501078	0.005534697
ESYT1	-0.42400725	0.005546714
STC2	0.64113237	0.005553175
WDR43	-0.530272489	0.005571414
ARHGEF37	0.73099874	0.005642028
C19orf33	0.546351993	0.005699447
GTF2H5	0.429966929	0.005714706
OGFOD3	0.516486667	0.005829553
SOS2	0.507653225	0.00591964
ZNF554	0.752702596	0.006001495
VDR	-0.588900402	0.006027571
RPF2	-0.621458282	0.006057013
IWS1	-0.414604564	0.006061985
SEMA3E	-0.871464971	0.006061985
CCDC28A	0.586145731	0.006079191
PGK1	-0.41131601	0.006079191
EIF3B	-0.499069963	0.006139663
ELMO2	0.434418873	0.006183646
TRMT2B	0.516263222	0.006183646
HEXA	0.466657277	0.006191317
VAMP4	0.621867483	0.006197186
IQCH-AS1	0.609855598	0.006216416
NOC3L	-0.504878866	0.006244149
MCOLN2	-0.722596377	0.006325304
C3orf18	0.578942117	0.00636575
PCSK9	-0.637868804	0.006374755
UBA1	-0.38047899	0.006374755
DNAAF3	-0.585062033	0.006382175
PPP1R3E	0.597258152	0.006382175
PROCR	-0.539235568	0.006402252
LTV1	-0.560843708	0.006410013
SERPINB5	-0.583751653	0.006417446
BFSP1	0.642913175	0.006423356
SLC16A1	-0.554661987	0.006429089
SUMF2	0.373732654	0.006469232
LHFPL5	0.827334597	0.006502231
SYT13	-0.861721667	0.006502231
IFI44	0.8664039	0.006671899
NSMF	0.388226241	0.006671899
ATP5A1	-0.479372063	0.006687418
KIF3B	0.395584154	0.006687418
TMEM53	0.648214308	0.006687418
TIMM44	-0.529742216	0.006721318
CLNS1A	-0.432891563	0.00674403
OBFC1	0.74715333	0.006780943
FOCAD	-0.414991864	0.006924702
PARP14	0.582611389	0.00700394
PSMD5-AS1	0.574604643	0.007045359
CCBL1	-0.646317004	0.007118433
LETM1	-0.517045339	0.007118433
IL12A	-0.851187699	0.007258426
ESRRA	-0.38915058	0.007288942
JOSD2	0.563233347	0.007306453
POP1	-0.534704656	0.007306453
TRPV3	0.688023859	0.007306453
ZFP41	0.490355012	0.007306453
PGM2	-0.52955404	0.007310962
ALKBH2	-0.477395869	0.007383208
CDK19	0.513891018	0.007432576
DNAJC5	0.41251	0.007501745
RECQL5	0.408689957	0.007501745
TUFM	-0.460664001	0.007501745
OAZ2	0.406296446	0.007510108
TTC19	0.383234761	0.007510108
U2AF1L4	0.649696047	0.007510108
ADC	0.559817398	0.007524417
DUSP28	0.743418821	0.0075438
CD58	0.436986652	0.007678396
DMTN	0.491551211	0.007736522
CHRNB1	0.614175856	0.007795713
CCDC176	0.670294801	0.007842542
DLEU2	-0.509940541	0.007842542
SMG5	0.574044918	0.007887838
YBX1	-0.500322132	0.007953128
ARSG	0.743396673	0.007976151
PEA15	0.587676751	0.008024314
SLC24A1	0.59918512	0.008064317
FNIP2	-0.647015815	0.008106402
LRP2BP	-0.663527208	0.008106402
ZNF330	-0.388356652	0.008106402
RAI14	-0.399019827	0.008374729
CCDC53	0.600674394	0.008409678
ENO1	-0.523006529	0.008409678
PLCB3	-0.425461875	0.008409678
SLC4A3	0.607119508	0.008409678
TNFRSF10D	-0.449724784	0.008409678
ZNF704	-0.585115734	0.008409678
SDF2L1	-0.633847556	0.008470525
SLC7A2	-0.715179702	0.008530382
SWI5	0.562411358	0.008530382
EIF3L	-0.411112379	0.008549307
MMP24-AS1	0.51666357	0.008553554
AGPAT9	0.527704527	0.008681428
NANS	-0.477325549	0.008681428
PTMA	-0.640688431	0.008681428
ZNF396	0.830234988	0.00882114
CCDC90B	0.450593954	0.008870492
PSAT1	-0.55182438	0.008870492
TOR1AIP1	0.458497528	0.009005847
EIF5B	-0.433055125	0.009208874
PXN-AS1	-0.633724758	0.009261593
ZNF75D	0.551145119	0.009342798
KMT2E	-0.519876969	0.009352108
ZNF510	0.615556369	0.00936298
DPYSL5	-0.500434333	0.009394003
FANK1	0.661906416	0.009394003
PPP1R14B	-0.610156075	0.009394003
RIPK1	0.455372832	0.009394003
PMPCA	-0.437645762	0.009418728
TUBA4A	-0.595715589	0.009418728
PCBP1-AS1	0.562196108	0.009460645
RPSA	-0.366411141	0.009460991
ZNF24	0.417754298	0.009477556
ARCN1	-0.379200371	0.009485123
GPR153	0.664734514	0.009485123
RNF146	0.415620821	0.009601888
MRPS30	-0.483325749	0.009632473
MMS19	-0.414822925	0.009662748
SCFD2	-0.538314045	0.00970227
GMIP	0.515134854	0.009831036
ADD3	0.457546367	0.01000855
PTPRK	-0.449992061	0.010016197
LOXL1-AS1	0.535711957	0.010109584
GPI	-0.480132785	0.010143147
SAMD3	0.715934228	0.010143147
FAM110C	0.715770149	0.010291566
ATF3	0.441752485	0.010462888
BTN2A1	0.554817385	0.010462888
DDB2	-0.462449549	0.010462888
ESRP2	-0.512385482	0.010462888
PPP1R26-AS1	0.709021419	0.010462888
PWWP2B	-0.537958016	0.010462888
RFX3	-0.735593055	0.010462888
SLFN5	0.66493159	0.010462888
SND1	-0.408562595	0.010462888
SYN1	-0.812964102	0.010462888
ZNF121	-0.571272853	0.010462888
KLRC2	0.711009837	0.010479387
MSRB2	0.588350745	0.010708626
DNMT3B	-0.42800547	0.010778685
SP6	0.478127171	0.010778685
RBFA	-0.395665723	0.010830579
SMG1	0.48632856	0.010885381
CARD10	-0.487902925	0.01089152
HSPD1	-0.550903169	0.010954874
DCLRE1C	0.572979031	0.01096408
SF3B1	-0.354508529	0.010970943
NDUFA9	-0.471842888	0.011041618
NOTCH2	-0.480957008	0.011041618
ZNF45	0.483693016	0.011041618
PES1	-0.516903007	0.011059361
LINC00674	0.418594374	0.011132875
KCTD18	0.550835088	0.011219184
PKI55	0.630928467	0.011219184
PDPR	0.436453998	0.011226728
SLC17A9	-0.454393185	0.011305625
GTPBP4	-0.474146817	0.011306679
HSH2D	0.707074086	0.011318877
LOC283788	0.506441397	0.011398279
SLC7A6	-0.414897519	0.011399025
SERINC3	0.473218914	0.011548964
RABEPK	-0.473442232	0.011701208
GDF15	0.604010805	0.011702498
TCTN2	0.575076367	0.011702498
ARHGAP4	-0.42082558	0.011719126
C3orf62	0.586204468	0.011719126
RHBDL3	0.689320717	0.011719126
UPF1	0.490842137	0.011719126
UCK1	0.627684622	0.011737716
KRBOX4	0.539363101	0.011771043
MALSU1	-0.364466872	0.011771043
RPS2	-0.377113834	0.011771043
TOMM20	-0.386650124	0.011771043
TXK	0.578531399	0.011771043
ENDOV	0.534631057	0.011775983
MTHFSD	0.402778378	0.01185012
MYBBP1A	-0.550188265	0.01185012
KRT34	0.770273884	0.01185903
EIF5A	-0.575271411	0.011872111
GPR110	0.760679842	0.011872111
ALKBH6	0.485076985	0.011924901
KREMEN1	0.580481859	0.012005766
YARS	-0.403638191	0.012012446
CCNJ	-0.531656467	0.012043245
FAM69A	-0.637872469	0.012099953
CLTC	-0.332455798	0.012104024
SSFA2	0.404529732	0.012104024
DDX21	-0.55653429	0.012130724
IMPDH2	-0.499033279	0.012130724
NT5C2	0.42597384	0.012130724
RIOK1	-0.417251783	0.012130724
VAMP3	0.362616836	0.012130724
FTH1	0.560004498	0.012244808
CCDC97	0.467093942	0.012249145
SET	-0.542419058	0.012309031
ACP2	0.520388481	0.01237104
FAM178A	0.368116397	0.012409965
LOC550112	0.518160247	0.012409965
EIF3H	-0.42033066	0.012436328
FRMD8	0.407752663	0.012470295
NOP14-AS1	0.608733789	0.012470295
TM9SF1	0.495634067	0.012470295
ARHGEF25	0.683097915	0.012508812
ASPM	-0.436029944	0.012528422
HSPA4	-0.424482134	0.012528422
CDR2	-0.496479028	0.012534902
BOC	-0.78541585	0.012594394
CTF1	0.727495893	0.012595331
TBL3	-0.553717316	0.012595331
LOC399744	0.711079983	0.012700098
FBL	-0.480055625	0.013286104
ABCE1	-0.535686057	0.013300979
CISH	-0.658239586	0.013300979
PPP1R9B	-0.367038719	0.013300979
SLU7	0.381329832	0.013300979
ERRFI1	0.417208415	0.013338422
MIR17HG	-0.718716377	0.013381642
COL27A1	-0.502277345	0.013421841
CLDN15	0.560148322	0.013619647
EZH2	-0.406355241	0.013619647
URB2	-0.530376461	0.013635325
PRDX5	-0.423416226	0.013661931
ERAP1	0.542504036	0.013684657
SNORD104	-0.551043361	0.013684657
L3MBTL3	-0.558787562	0.013716601
ACTR3	-0.326454747	0.013728058
IDNK	0.689316452	0.013884466
ADAMTS14	0.609113764	0.01388948
RPS27L	-0.48321922	0.013915786
IBA57	0.469283098	0.014216736
SDHB	-0.40124055	0.014216736
EIF2B3	-0.42852191	0.014260338
FKBP4	-0.573459196	0.014260338
FLNC	-0.468505964	0.014260338
MORN1	0.47308957	0.014260338
RPIA	-0.519214891	0.014260338
EPRS	-0.428423138	0.014286554
NCL	-0.58019913	0.014300185
GBP3	0.786968239	0.014324796
HNRNPU-AS1	-0.5095974	0.014324796
KRT32	0.791956138	0.014324796
NAT14	0.43417953	0.014324796
SF3B2	-0.395984582	0.014437469
TRABD2A	-0.738571852	0.014447406
SLC6A17	0.485656591	0.014459045
HINT2	0.514023795	0.014606633
SMCR7	0.541466126	0.014908181
PRSS16	0.59373167	0.014909554
FAM172A	-0.393575544	0.014955176
IRF1	0.470144686	0.014955176
GPHN	-0.50619377	0.015071968
PNN	-0.412715956	0.015121016
RCOR2	-0.697254733	0.015212549
KIAA1211	-0.484313345	0.015259102
TUBA1A	-0.629974046	0.015259102
GMEB1	-0.438182077	0.015270309
PFN1	-0.449669017	0.015270309
ST6GALNAC2	0.60415383	0.01548631
NCAPD2	-0.448610175	0.015506249
SEPT11	-0.570112078	0.015581685
TK2	0.525030539	0.015581685
C19orf25	0.51800473	0.015617259
WDR75	-0.479545251	0.015617259
PDE6D	0.445214525	0.01564289
RHBDD3	0.565851804	0.01564289
SFR1	0.513239243	0.01564289
GAPDH	-0.530045522	0.015642966
RHOBTB2	0.452886426	0.015781488
SNX11	0.38573989	0.015817804
BBS1	0.486755714	0.015939602
METTL8	-0.516778322	0.015939602
POLH	-0.399044416	0.015939602
C17orf76-AS1	0.484191773	0.016044143
SLC16A6	0.746651419	0.016095269
C3orf20	0.555667238	0.016190412
IARS	-0.393404115	0.016290938
SHMT2	-0.4778323	0.016290938
COX19	0.456869535	0.016360208
ADCY6	0.423021556	0.016544955
TRIM56	0.476724335	0.016554268
FAM64A	-0.571949538	0.016659963
HSCB	0.486737817	0.0166889
HELZ2	0.658393771	0.016770869
GPR158	0.603814962	0.01680145
BLOC1S3	0.526630574	0.01682823
CCNF	-0.527978703	0.01682823
RRM2	-0.516847519	0.01682823
STK16	0.451690833	0.01682823
ELMOD3	0.444948135	0.016887219
TCP1	-0.549116648	0.01696785
TOMM7	-0.388319937	0.016982567
LRCH1	-0.422429447	0.017041985
GCSH	-0.594322968	0.017210091
NUP88	-0.436094166	0.017210091
SMUG1	0.378887868	0.017272966
GRAMD1B	0.678142274	0.017288584
CDC14B	0.406869038	0.017305949
EBPL	-0.506060087	0.017305949
HADHA	-0.374141154	0.017305949
SP100	0.580683938	0.017305949
SMIM7	0.521019586	0.017453295
TIMM8A	-0.57918143	0.017454422
APOL6	0.757299816	0.017617943
CHPT1	0.541727057	0.017648435
PITPNM1	0.45101032	0.017648435
PSENEN	0.407443372	0.017664126
MYC	0.572165325	0.017798371
ALDH18A1	-0.412431852	0.017836846
MBOAT7	0.430847143	0.017836846
APOL2	0.515758703	0.017919584
LYAR	-0.519242921	0.01802399
NARS	-0.374199475	0.01802399
TMEM179B	-0.448761512	0.018071442
CAPN3	0.619818341	0.01811439
WDR81	0.513115506	0.018139799
MTHFD1L	-0.367429597	0.018188987
PWP1	-0.512157941	0.018315684
GLYCTK	0.553556004	0.018390706
CEP19	0.601055943	0.018552611
SHARPIN	0.476466854	0.018552611
GOLIM4	-0.425080585	0.018575995
TMEM219	0.441908397	0.018575995
PA2G4	-0.556140581	0.018593189
ZNF212	0.480445617	0.018593189
NTHL1	-0.503833675	0.018739587
SBNO1	-0.444365249	0.018752227
SCRIB	-0.458420695	0.018752227
CCDC62	0.557718845	0.018831377
HDHD2	0.462556401	0.018909149
PCTP	0.525813317	0.018953484
XPO5	-0.429045608	0.018953484
PIGV	0.460158932	0.019002413
NSUN2	-0.410656242	0.019125167
COX7B	-0.53994237	0.019203914
CBY1	0.547846586	0.019461227
LINC00673	0.715163288	0.019513598
HIF1AN	0.322684917	0.019516347
HEBP1	-0.441134964	0.019582676
RAB3A	-0.59718199	0.019582676
COG3	0.376653055	0.019740436
NUP85	-0.423055308	0.019827232
LINC00641	-0.47866537	0.019833495
UCK2	-0.439634585	0.019954541
DCTPP1	-0.55956015	0.020020162
ROGDI	0.614008288	0.020076796
CDC16	0.397246878	0.020110368
SAFB2	-0.388427763	0.020135283
CD3EAP	-0.579855237	0.02018633
ATXN1L	0.368640779	0.02030449
NUP160	-0.467352112	0.02030449
TMEM79	0.632473465	0.02030449
MIF4GD	0.536874637	0.020360661
MPST	-0.52171552	0.020360661
RAB36	0.565857895	0.020422232
AZIN1	0.390391698	0.020434473
PAQR7	0.453186448	0.020579928
CALR	-0.459474463	0.020763043
ILF2	-0.493037726	0.020763043
VASH2	-0.587523315	0.020763043
IQCC	0.609639447	0.020793377
FAM103A1	0.518823635	0.02080079
GOT1	-0.348272036	0.02080079
PLEKHA4	0.512887863	0.02080079
TINF2	0.472092276	0.02080272
IPP	0.401080482	0.020878547
OR51B2	-0.667927159	0.020878547
SLC5A6	-0.51575751	0.020878547
KIAA1586	-0.535226812	0.020903554
ATP9A	0.51340077	0.020910638
ABHD8	0.743709835	0.020945845
CTBS	0.570432652	0.020945845
KRTAP2-3	0.751320005	0.020945845
SAFB	-0.392462638	0.020960043
ARL13B	0.464305076	0.02121711
FHIT	-0.729329421	0.02121711
GARS	-0.359258538	0.02130919
CSNK2A1	-0.369565389	0.021349583
KIAA1551	0.39978893	0.021349583
C22orf43	0.63700198	0.021356795
KIF26A	0.483155851	0.021356795
XPO6	-0.410769408	0.021356795
SMYD4	0.460587889	0.021375166
TMEM192	0.460541224	0.021375166
PRKDC	-0.384006717	0.021522638
ECI2	-0.40601894	0.021598085
CLUAP1	0.393938889	0.021899404
NKAIN1	-0.737756534	0.021965423
PPM1D	-0.379909254	0.022105602
BAIAP2-AS1	0.558796119	0.022122417
DENND2D	0.418546755	0.022177403
HADH	-0.354453209	0.022311777
LRPPRC	-0.361518789	0.022311777
TMEM260	0.501949561	0.022311777
PSMB10	-0.572869402	0.022373867
PAICS	-0.505579127	0.022524453
MYLK4	0.747332121	0.022536157
SMTN	-0.390158213	0.022590581
CARF	0.630802271	0.023127728
HRH1	0.518418537	0.023131973
TM2D2	0.440678625	0.023135535
UBXN6	0.498597144	0.023255321
FABP5	-0.670205565	0.023271892
LRRC6	0.584736952	0.023284415
DNAJA3	-0.350116856	0.023452421
TDRD7	0.620527294	0.023478085
LINC00909	0.506794886	0.023484599
ZSCAN30	0.515447118	0.023496031
PCBP1	-0.449224178	0.023860946
TFR2	-0.614159752	0.023884617
ISG15	0.606907499	0.024053273
IPO5	-0.44788131	0.024129548
TMEM194B	0.492968025	0.024129548
SUPT7L	0.398164937	0.024403762
DDX18	-0.471392825	0.024412429
SLC18B1	-0.513944963	0.024444733
BZW2	-0.558736441	0.024456107
JAG2	-0.422719894	0.02449081
OMA1	0.458626139	0.02449081
DNMBP	0.405806689	0.024498016
GCN1L1	-0.3952389	0.024498016
SECISBP2L	0.483159687	0.024498016
THUMPD2	-0.462877639	0.024507392
STOX1	0.636618985	0.024869598
PAPOLA	-0.395516118	0.024874735
CTPS1	-0.42814313	0.025109238
PIF1	-0.557635113	0.025118977
PRMT10	0.465299963	0.025118977
IL17RA	0.385580138	0.025141153
FAM117B	-0.603970513	0.025197417
GTPBP3	-0.426376953	0.025263554
ANKMY1	0.508219073	0.025400153
HSPB1	-0.504069026	0.025400153
SEPT9	-0.370124641	0.025400153
MED10	0.560972166	0.025621511
UPF3B	0.513881983	0.025621511
TOX2	-0.479979714	0.025631077
GAL	-0.643872569	0.025653567
PCYOX1	0.376931853	0.025653567
R3HCC1L	0.432472659	0.025653567
TMEM50A	0.362608188	0.025653567
CDKN1A	-0.529882899	0.025768771
LARS	-0.36939157	0.025768771
SLC27A5	-0.545892849	0.025807705
METAP1	-0.353201729	0.025929205
JPX	0.397032466	0.025984349
MED13	0.370017509	0.026185745
EVA1C	0.447523283	0.026395588
SDSL	0.444022799	0.026443387
ABCA12	-0.707864038	0.026526222
BRCC3	-0.456865694	0.027014087
NFE2L1	0.364963169	0.027014087
ZNF143	-0.388419612	0.02703002
ARID1B	-0.400238531	0.027066786
NEURL1B	-0.558556982	0.0270875
HS3ST1	0.438754345	0.027334473
RNF215	0.512702813	0.027450412
TMEM182	0.555708353	0.027450412
FARSB	-0.440712021	0.027480456
DBF4	-0.446864166	0.027628661
GLB1	0.372675948	0.027628661
PRPS2	-0.42890316	0.027628661
ARHGAP12	0.33585138	0.027719347
CCDC24	0.475036225	0.028071347
TPM1	-0.502410202	0.028121022
SNAPIN	0.467803231	0.02828812
PPM1G	-0.461250873	0.028352058
MFSD9	0.499790836	0.028469135
LOC100652770	-0.726141796	0.028610345
LRP5L	-0.457316177	0.028610345
YIPF1	0.451590821	0.028610345
RIOK3	0.449167028	0.028623797
MED29	0.46677004	0.028892795
TFPT	0.564107887	0.028918568
MRPL3	-0.465661967	0.029155742
ECSCR	-0.725801522	0.029159148
APOL3	0.711301825	0.029247976
POLRMT	-0.380540778	0.029247976
RSL1D1	-0.472871798	0.029296759
GDI1	-0.417454867	0.029371187
NDUFS7	-0.499737521	0.029371187
EEF2	-0.465735183	0.029882983
EPHA10	0.601803474	0.029887066
ADAMTS13	0.590473783	0.030225558
CCDC122	0.561846937	0.030257283
CCDC109B	-0.430581303	0.030337966
FOXN2	-0.426055511	0.030363855
SMOX	0.551142281	0.030363855
BCL2L1	0.410319349	0.030418448
MIR548O2	-0.641083641	0.030429555
ZFAND2A	0.61983154	0.030429555
DAZAP1	-0.393758704	0.030748238
NR2F2	0.572547109	0.030748238
PARP10	0.710798476	0.030748238
PRDM15	-0.484327297	0.030748238
RHBDD2	0.499905784	0.030748238
ZBED4	-0.435776145	0.030748238
BCL2L13	0.361527877	0.030785985
DHRS2	0.509734999	0.030886863
NR4A1	0.382399773	0.030886863
SYCP2L	-0.58714492	0.030886863
PDIA4	-0.298965503	0.030912997
RINL	0.510661205	0.030945268
FOSL1	0.386381353	0.031035652
PPAT	-0.470382245	0.031035652
GABARAPL2	0.383085372	0.031049193
ORMDL1	0.398093685	0.031104549
RSAD2	0.639527453	0.03118628
LRFN1	-0.47443596	0.031240099
HSPB11	0.498076293	0.031263862
CRYBB2P1	0.514991108	0.031297152
NDUFAF2	-0.588776602	0.031297152
SYTL4	0.553700335	0.031297152
ESF1	-0.480265523	0.03131552
LINC00638	0.715736021	0.03131552
GEMIN5	-0.4245544	0.031444419
MAPK1IP1L	0.327088682	0.031444419
ZKSCAN5	0.394530394	0.031465944
COLGALT1	-0.425046587	0.031661957
C1orf85	0.468493434	0.031815098
DLGAP1-AS1	0.552412418	0.031921857
KRT20	0.715669496	0.031958889
IMP3	-0.554286115	0.031996315
RDH11	-0.371739224	0.031996315
HEATR2	-0.440731254	0.032152833
CNKSR3	-0.4577137	0.032183969
CLIC3	0.574598125	0.032419783
EFTUD2	-0.484581897	0.032498474
CACNB4	-0.659674019	0.032525339
POLR3E	-0.452799432	0.032525339
DIAPH2	-0.603160153	0.032696224
PFAS	-0.535059044	0.032696224
SNRPA1	-0.403664655	0.032696224
EMC3	0.481674195	0.032719401
ZNF430	0.521610862	0.032767624
XAF1	0.573334642	0.032794914
SQSTM1	0.421330579	0.032798211
PRPS1	-0.503311105	0.032835979
UAP1	-0.380696114	0.0328618
UBR5	-0.391853965	0.032871582
ERVMER34-1	-0.601337854	0.032915608
CDKN2AIP	0.543889659	0.03299165
CIRBP	0.340143599	0.033566192
COX8A	-0.37065065	0.033637486
SLC26A5	-0.612545325	0.033637486
USP48	-0.33644727	0.033637486
NOL11	-0.508536243	0.03384932
TRIM2	0.557412325	0.033941506
PROM1	-0.506782375	0.033976349
ACN9	-0.471538319	0.034197089
EMR2	-0.528232387	0.034197089
TMEM254-AS1	0.61248931	0.034229973
ROR1	-0.634628528	0.034297201
SSRP1	-0.470937909	0.034297201
C14orf79	0.474016184	0.034362848
STXBP4	-0.449031047	0.034544976
NWD1	0.706942744	0.034555463
EML3	-0.350548865	0.034655044
PIGP	0.45110566	0.034655573
PSD4	0.562241966	0.034655573
ME1	-0.405794014	0.034662376
KCTD7	0.4789302	0.034769973
ZNF629	0.386674508	0.034769973
HMGN3	-0.448204033	0.034781602
USP15	-0.454910774	0.034781602
FAM98A	-0.33725129	0.034810269
GPC1	-0.446059096	0.034810269
LAMC1	-0.419774226	0.034810269
NR1H3	0.461252565	0.034810269
XRCC5	-0.407700799	0.034810269
CCDC86	-0.535104574	0.034822121
FKBP5	-0.432637755	0.034822121
SHC4	-0.667782539	0.034822121
HOXB9	-0.54355681	0.034827735
MCM3AP-AS1	-0.632088239	0.034854243
ASUN	-0.388941697	0.035065497
CALD1	-0.333257181	0.035315879
RPSAP58	-0.443479173	0.03541409
SRCIN1	0.463912545	0.03541409
ATXN7L1	0.449838358	0.035503462
KARS	-0.442119916	0.035503462
WDR74	-0.451763365	0.035839784
RPL27A	-0.408401948	0.035859006
TINAGL1	0.539632007	0.03586303
BRAP	0.394527041	0.035863364
USP7	-0.392030603	0.035869027
DNAJC16	0.419605529	0.035905007
KIAA1009	0.545798523	0.035905007
NPM1	-0.463082159	0.035978768
RNU6-19P	-0.679313178	0.036056766
SEC61A2	0.427071375	0.036084175
BMP8A	0.595320669	0.036335879
SLC6A6	-0.519733501	0.036335879
ZNF358	0.54584288	0.036335879
FGD3	-0.55761121	0.036404204
MED20	0.395003798	0.036474733
ATAD3A	-0.510954058	0.036548929
RNPS1	-0.351515892	0.036548929
SYBU	-0.518058529	0.036548929
NUB1	0.322883001	0.036658036
LOC642852	0.381273956	0.036754994
BRIX1	-0.482406848	0.036871636
NBPF3	0.401717749	0.036871636
TOMM70A	-0.416225886	0.036871636
LINC00941	0.546578181	0.036906214
CHTF18	-0.410149009	0.036984728
TBC1D5	0.395048895	0.036984728
BTBD19	-0.667115347	0.036990154
HIST2H2AC	-0.655644578	0.037186273
IFT46	0.533524522	0.037186273
HOXB-AS3	-0.665786696	0.037191805
ORAOV1	0.471191197	0.037191805
BCL7B	0.456504241	0.037220069
PLS1	-0.489315201	0.037220069
SORD	-0.489974354	0.037220069
SAMD13	0.446959097	0.037272353
ZRANB2-AS1	-0.684981741	0.037371517
SOX12	-0.418377258	0.037459859
FAM115A	0.430841502	0.037584754
ANP32B	-0.506922617	0.037732957
ARF1	-0.386476598	0.037732957
SPAG17	-0.691354823	0.037732957
ACAT1	-0.326575896	0.0379471
C9orf9	0.54999638	0.038462178
EPSTI1	0.679517046	0.038462178
FBXL6	-0.455508145	0.038462178
NACA2	-0.518143714	0.038462178
POLL	0.341988977	0.038462178
RARS2	0.351996747	0.038462178
SIRT5	0.497374701	0.038462178
STC1	0.67784126	0.038462178
HINFP	0.399858143	0.038558714
SMURF1	0.349692468	0.038558714
LHFPL3	-0.437004209	0.038789404
RAD21	-0.325888902	0.038844179
TBRG4	-0.435859525	0.038915217
ZBTB38	0.363362145	0.038915217
C19orf55	0.451229213	0.039019695
YPEL5	0.567655569	0.039019695
CMSS1	-0.377759973	0.039033675
AREL1	0.304471709	0.039070303
PEX11G	0.60899856	0.039165597
HSP90AB1	-0.510745438	0.039241553
BCS1L	-0.416212515	0.039271218
IMPDH1	-0.427466087	0.039313434
EEF1A2	-0.479256406	0.039351449
GMCL1	-0.487574597	0.039351449
JUN	0.504171833	0.039570694
NAA10	-0.411285191	0.039605499
LINC00466	0.689758537	0.039684886
DFFB	-0.388945236	0.039836831
EFCAB4B	-0.48712398	0.039938827
PFKFB2	0.478710428	0.039966968
GPR108	0.435671992	0.040229093
SLC25A12	-0.3766429	0.040425331
RCL1	-0.373782037	0.040504874
IFRD1	0.429944334	0.040546094
KIF21A	-0.426471536	0.040546094
ILF3	-0.373336446	0.040555306
DBP	-0.484449954	0.040636827
DDX10	-0.330088982	0.040756977
PFDN2	-0.4085439	0.040799331
TIMM21	-0.466404026	0.040949159
FAM171A1	-0.380012284	0.040993738
SNHG6	0.429965229	0.040993738
UBE2Z	0.28944175	0.04115873
PABPC4	-0.361351422	0.041202391
SOX4	-0.498953699	0.04120339
MAPK7	0.513153121	0.041332609
STIP1	-0.450082378	0.04140259
SLC25A26	0.399257757	0.041463741
PAPD7	-0.345174227	0.041466159
HIST1H4A	-0.666531385	0.041508258
BCAP29	0.487930812	0.041629756
CDAN1	0.453601471	0.041749832
CHD9	-0.478161244	0.041749832
GGPS1	0.318235102	0.041749832
LMBR1	0.342547242	0.041749832
MLH1	0.442382195	0.041911519
TSR2	0.483888677	0.042095832
CC2D2A	-0.516456649	0.042119221
MAVS	0.28556048	0.042153544
ACAA2	-0.48948742	0.04249085
ATL3	0.37863482	0.04254025
PROSER2	0.456621315	0.042688021
DMAP1	0.406558068	0.04271528
POFUT2	0.445798125	0.04271528
DPP4	-0.622645538	0.042827906
UQCRFS1	-0.348528448	0.042956995
PARP3	0.460714319	0.042964694
PAK1IP1	-0.451749001	0.042973603
SRRT	-0.475965988	0.042973603
C6orf89	0.371902282	0.043094112
SERAC1	0.402788047	0.043133637
MCM4	-0.511137939	0.043342626
RLIM	-0.36030397	0.043354575
SLC9A8	0.448478308	0.043354575
UQCRH	-0.396857408	0.043617158
OPRL1	0.648382886	0.043648753
CLN5	0.471886881	0.04366497
GINS4	0.471368431	0.04366497
LANCL2	0.431392545	0.043710452
ADAT1	0.418327907	0.043758844
ZFAND3	0.400162109	0.043758844
LOC100508120	0.607529221	0.043925299
F3	0.349628703	0.044149807
IDH1	-0.326995281	0.044149807
SKA2	-0.370663396	0.04417999
GPR125	-0.311071435	0.044251581
PTPRG-AS1	-0.673771648	0.044251581
SFXN2	-0.393109986	0.044251581
SEPW1	0.351370644	0.044559056
APOL1	0.64220417	0.044658363
IPO4	-0.495601441	0.044658363
MIR614	0.655545654	0.044658363
MTMR12	0.346911954	0.044658363
TCERG1	-0.360950098	0.044658363
TMEM184A	0.393974239	0.044658363
ACTN1	-0.342605318	0.04472082
NLRX1	0.398718553	0.04472082
SART3	-0.412492104	0.044913161
C12orf57	-0.497941758	0.044996371
KIN	0.418568908	0.04513789
TXNRD2	0.49319249	0.045329525
PLA2G4A	-0.613913759	0.045342487
APPBP2	0.351727054	0.045438319
COQ7	0.401934786	0.045565922
DEPDC1B	-0.509204908	0.045565922
RHOBTB3	-0.569421626	0.045565922
DDX39A	-0.465601248	0.045733207
AKIRIN2	-0.344743855	0.045808994
GGH	-0.479559445	0.045928183
ATP5G1	-0.402966587	0.046056928
DHRS13	-0.527766911	0.046056928
LBR	-0.44373959	0.046183993
RABGGTB	-0.425852095	0.046482548
EIF3M	-0.36914462	0.046498509
KIAA0556	0.38483024	0.046498509
ODC1	-0.440856606	0.046498509
RPL9	-0.45082817	0.046498509
ZNF146	-0.352848892	0.046512257
TTLL12	-0.391053948	0.047228014
AK8	0.639571848	0.04751139
RAB27B	0.633507782	0.04751139
SLCO4A1	-0.348782215	0.04751139
LYRM9	0.529613161	0.047728332
PHLPP2	0.407270132	0.047728332
ERO1LB	0.569243924	0.047832721
NELFCD	-0.41085673	0.047895101
MAFF	0.471039058	0.047919592
TMEM200A	0.619812942	0.04796947
ANAPC5	-0.304242187	0.048018378
RRS1	-0.539007429	0.048018378
HEATR1	-0.376034305	0.048213396
LUC7L3	-0.304462421	0.048302622
NDUFA6	-0.343459438	0.048302622
KIAA0020	-0.457021995	0.048312883
POLDIP3	0.357842921	0.048312883
ARHGEF18	0.340512223	0.048506143
TLCD1	-0.499525506	0.048925004
VASN	0.552554502	0.048925004
POLR2J4	0.45483536	0.049212961
ABHD3	0.467491635	0.049245331
ADSS	-0.410793707	0.049245331
MAP3K10	0.436193804	0.049245331
NAGA	0.419175946	0.049245331
ECM1	0.63723952	0.049349927
NDUFAF1	0.400642482	0.049349927
HDGF	-0.474318275	0.049399667
RPS26	-0.458664283	0.049604995
SNIP1	0.345207872	0.049759929
MKI67IP	-0.455275011	0.049787765
ALYREF	-0.533658778	0.049890807
ANKRD50	-0.400535104	0.049970634
NOP58	-0.405324235	0.050130932
ARL16	0.454254433	0.050188305
GANAB	-0.285125754	0.050188305
LOC653160	0.582070942	0.050188305
DYNC1H1	-0.371305331	0.050239706
RPL41	-0.490617549	0.050354817
HHLA3	0.511965388	0.050483215
DNAH11	-0.658037532	0.050605516
ZCWPW1	0.564088615	0.05071384
B3GNT9	0.619624622	0.050725624
BRPF3	0.37663341	0.050725624
EFCAB14	0.424325895	0.050725624
MESDC1	-0.414405499	0.050818824
BATF3	-0.587702063	0.050996152
HNRNPH1	-0.424392417	0.050996152
SMARCA4	-0.417161734	0.050996152
SPEF2	0.582721675	0.050996152
XKR8	0.448349566	0.051106956
DGKI	-0.662150916	0.051224031
CORIN	-0.44312851	0.051229112
SEC31A	-0.308431956	0.051229112
RPH3AL	0.417706605	0.051305089
METTL23	0.350760272	0.051352202
RPS27A	-0.483004711	0.051980353
COL12A1	-0.553373098	0.052011976
FRG1B	0.499333088	0.052232632
SESN1	-0.388482005	0.052232632
MYOM3	0.508839573	0.052321325
SFXN4	-0.363424679	0.052321325
HOXA11	-0.540318634	0.052443565
LGALS3	0.366901998	0.052486972
PABPC1	-0.379706855	0.052486972
EIF3A	-0.316674236	0.052560004
DDIT3	0.458715332	0.052579084
SH3TC2	0.590749481	0.052828868
TNRC6C-AS1	0.640952876	0.052828868
CDH12	-0.65550249	0.05295991
CNOT3	-0.419095055	0.053167774
TBC1D30	-0.433904244	0.053167774
HERC6	0.619935574	0.053190395
DHFR	-0.425228842	0.053479729
RAET1E	0.572103112	0.053479729
ZNF286A	-0.397377627	0.053479729
ZNF598	-0.386250347	0.05376033
LOC100506548	0.375849712	0.053809174
MOAP1	0.418474342	0.053809174
PGLS	0.425093861	0.053809174
RPL11	-0.346148543	0.053809174
RPAIN	-0.313058342	0.053955706
AJUBA	-0.499876424	0.053991467
KIAA1549L	0.654520381	0.054036015
CLEC18B	0.633151958	0.054115259
DENND6A	0.386263122	0.054115259
DKC1	-0.428542837	0.054115259
EPB41L2	-0.302017172	0.054115259
ITPRIPL2	0.365587802	0.054115259
GTF2H1	0.432934726	0.05413576
MAN2A2	0.438054246	0.05413769
ANKRD11	0.333424175	0.054167799
HSPA9	-0.368874608	0.05418606
LYSMD4	0.448046572	0.05418606
TEX264	0.36527166	0.054315958
PAPL	0.519525751	0.05435574
ANP32E	-0.482567271	0.054431101
CCDC3	-0.461285689	0.054994048
ELL3	-0.419917376	0.055024378
MEMO1	-0.414083887	0.055024378
PPP2R2A	-0.362530896	0.055024378
AGAP3	-0.374854981	0.055062877
LEKR1	0.618684478	0.055062877
NCBP1	-0.390062619	0.055062877
PNPT1	-0.373809387	0.055062877
PP2D1	-0.651119941	0.055062877
RBM26	-0.345571825	0.055062877
C22orf46	0.50333999	0.055136993
CBS	-0.616855352	0.055136993
SMPX	0.636733915	0.055136993
ANGEL2	0.3464439	0.055208942
C3orf52	0.376562617	0.055208942
SCAMP2	0.331220479	0.055208942
HK1	-0.421116335	0.05523692
WIPI1	0.550733691	0.055279248
C1QBP	-0.45424398	0.055328918
LOC493754	0.418798567	0.055328918
NAB2	-0.408828874	0.055550862
RPLP2	-0.485742095	0.055612251
CHD7	-0.376397282	0.055715029
ZNF446	0.560171034	0.0557685
CYP2U1	0.519175634	0.055963124
DBN1	-0.37808984	0.055963124
SMIM4	-0.444180848	0.055963124
TAF8	0.328706264	0.056075654
NOL6	-0.417587585	0.056282264
PLEKHA2	0.393346794	0.056282264
PQLC2	0.474398786	0.056282264
SLC26A11	0.491264758	0.056282264
TEX19	0.627061283	0.056282264
TRMT1	-0.454764881	0.056282264
UBE2S	-0.432626351	0.056352253
GOSR2	0.406340457	0.056372514
MRO	-0.616257678	0.056372514
MYH14	0.411706194	0.056372514
POLA1	-0.394382518	0.056386088
TTC12	0.455979968	0.056386088
RIT1	-0.42933831	0.056561584
LDHB	-0.394430032	0.056925977
PCED1A	0.48319603	0.056925977
PGAP2	0.336673645	0.057118113
RRP9	-0.403925818	0.057143948
FERMT1	0.431450445	0.057287916
EIF2A	-0.323850689	0.057362783
IRF2BP2	-0.426036445	0.057362783
AMZ2	0.400077457	0.05753192
GAS5	0.544320791	0.057723535
GABPB1	-0.394128268	0.057889984
ISOC1	-0.420826379	0.057889984
POLR1B	-0.414225143	0.057889984
ACSL1	-0.381807967	0.057943079
PPID	-0.410630789	0.058026093
NDUFS6	-0.382858849	0.058220789
RCHY1	-0.432657878	0.058330792
ADNP	-0.284285843	0.058710407
FDPS	-0.354638829	0.058710407
TMBIM6	0.327914746	0.058823374
NIPA1	0.367230826	0.058964003
PARP12	0.53021357	0.058964003
KLRC4-KLRK1	0.601162963	0.059155521
QPCTL	-0.397885965	0.05950068
PSKH1	0.349838632	0.059536011
LOC284889	-0.64168058	0.059733044
B4GALT4	0.369179749	0.060374548
NFIB	-0.454888935	0.060380525
PRKCSH	-0.343724187	0.060396857
ULBP1	0.503579161	0.06060322
CYB561	0.352593215	0.060647963
USHBP1	-0.602692986	0.060648601
ADORA2B	0.357897644	0.060947953
C10orf76	0.408918412	0.061281907
ITPRIPL1	-0.496191063	0.061281907
KIAA1199	0.639268876	0.061281907
NAPB	0.399739146	0.061281907
FAM214B	0.472497959	0.061413254
HNRNPR	-0.385711016	0.061413254
ZBTB7B	-0.336665383	0.061413254
CRYBG3	0.359839343	0.061989918
TPD52L1	-0.41002085	0.061989918
EDEM2	0.364459091	0.061993835
BCL2L15	0.633895019	0.062202377
TPM2	-0.38989233	0.062202377
PGAM5	-0.458714261	0.062287096
NTSR1	0.47150486	0.062546994
SPATA6	0.539395365	0.062565662
CD276	-0.345876945	0.062618457
ATF7IP	-0.343898271	0.06263615
FAM160B2	0.403915219	0.06263615
GUSBP4	0.47285902	0.06263615
PIP5K1C	0.395899201	0.06263615
ABHD4	0.428054873	0.062733913
CCDC101	0.466724078	0.062753823
KLHDC1	0.638803288	0.062753823
NUDT14	0.410832425	0.062753823
ZNF862	0.50040908	0.062753823
PARP1	-0.375147464	0.06295621
PDE3A	-0.537272969	0.063027226
PPP1CB	-0.320315064	0.063106778
SAMD8	0.355746126	0.063127742
UQCRHL	-0.465199832	0.063325825
VRK3	0.366797548	0.063325825
ZNF687	0.330027572	0.063325825
CDC20B	-0.636113667	0.063390901
CHCHD2	-0.358672485	0.063390901
PTTG1IP	0.302668818	0.063487548
PRR24	0.470641763	0.063958205
ATP6V1C2	-0.5969411	0.064208744
CDADC1	0.423738634	0.064208744
RPL7	-0.413311919	0.064208744
MEX3A	-0.418383914	0.064221053
SNORD60	-0.630885983	0.064221053
WDR12	-0.37901886	0.06471846
AKAP8L	-0.333028137	0.064858629
IDS	0.345823194	0.064858629
KIF9-AS1	0.537291997	0.064962141
MPP6	-0.415582847	0.064997167
NUP35	-0.403458453	0.065152227
TIGD6	0.49711919	0.065152227
KLHL12	0.327558794	0.065601898
ARSD	0.474031579	0.065609549
CENPBD1	0.487261447	0.065609549
CNTNAP1	-0.51022136	0.065609549
SAV1	0.354520392	0.065609549
SLC7A8	-0.525634864	0.065868526
FSTL1	0.341856006	0.065872181
NR4A3	0.61234102	0.065872181
EIF4A3	-0.41663025	0.065914095
BACE1	0.415908005	0.065948212
MALT1	-0.418102496	0.065948212
COA4	-0.422841982	0.066112174
BTC	0.627772226	0.066255048
MEX3B	-0.605290649	0.066293433
RBM28	-0.415280637	0.066293433
C16orf45	0.458415381	0.066749928
CYB5B	-0.287990074	0.066762054
DPY19L1	0.33658476	0.066765407
DHRS7B	0.424445772	0.06679738
HMGB1	-0.47901591	0.06679738
LPCAT3	0.353011436	0.06679738
TIGD1	-0.552815831	0.06679738
ARMCX6	0.358889093	0.066984594
FKRP	0.53076949	0.066984594
TMBIM1	0.298371922	0.066984594
SAP30L	0.397300011	0.067008435
F2R	-0.441255521	0.067230883
RCC2	-0.373526742	0.067230883
AGO1	0.295600715	0.067503028
KIAA0232	0.304848452	0.067503028
SDCBP	0.376522024	0.067503028
SERINC2	0.408836697	0.067605525
DHRS3	0.476320188	0.067907379
PLOD3	-0.387644569	0.067974748
PLXNB3	-0.579035523	0.067974748
YIPF3	0.353625822	0.067974748
GIT1	-0.312061498	0.068238753
C9orf85	0.401617089	0.068278163
ITSN1	-0.29230949	0.068436425
PHF15	-0.358287615	0.068436425
RAPGEF5	-0.503344063	0.068503447
CXXC4	-0.626649074	0.06867029
SYNJ2	0.455053322	0.06867029
RBM20	-0.5485346	0.068804559
NPHP3-ACAD11	-0.595343351	0.06881217
DHX15	-0.370299294	0.068875934
NPIPA5	0.56613255	0.069518428
LINC00339	0.376982024	0.069716614
SRP72	-0.330261173	0.069716614
MCEE	-0.454237479	0.069761073
DDX55	-0.367798449	0.069820018
MPHOSPH10	-0.43504489	0.070150541
SCD	-0.421194368	0.070150541
LTBP1	-0.542794633	0.070273451
CCDC93	0.309993125	0.071036088
CHD4	-0.35911932	0.071060068
ENTPD5	0.456558305	0.071264525
RBM10	-0.389840377	0.071264525
RPS5	-0.427579763	0.071264525
NIN	0.323491389	0.071422965
CIDEB	-0.554977708	0.071555227
VTI1B	0.3263904	0.0715952
EID1	-0.302959846	0.071734437
ORMDL3	0.351906314	0.071776874
GYLTL1B	-0.417308572	0.071842209
CPNE7	-0.342510225	0.071881928
KLRC3	0.590066377	0.071881928
CISD3	-0.391830869	0.071949864
FUBP1	-0.417066161	0.072135015
TWSG1	0.322505615	0.072240452
CPA4	0.570432205	0.072241353
PRPF8	-0.393274192	0.072241353
RAD21-AS1	-0.59107677	0.072241353
TMEM165	-0.404135794	0.072241353
CACNA1H	0.412271871	0.072338728
PODXL	-0.327083081	0.072374302
HNRNPL	-0.383432993	0.072520811
INTS8	-0.388936837	0.072700598
ALDH7A1	-0.292705098	0.07273659
C18orf56	-0.587868032	0.07273659
EBF4	0.582377516	0.07273659
SMG7	0.332800098	0.07273659
ZBTB21	0.320684563	0.072768618
RAB26	-0.440501279	0.072921241
IDI2-AS1	-0.544069582	0.072946531
MAPK11	0.440437	0.073027645
GFOD1	-0.504468156	0.073070069
CAPN15	-0.432042327	0.073085392
FAM149B1	0.438513725	0.073085392
GSPT1	-0.343536716	0.073085392
HSPA5	-0.30430193	0.073085392
KBTBD6	-0.406584062	0.073085392
POLR1C	-0.351344446	0.073085392
RPL5	-0.344850192	0.073085392
SCLT1	-0.381322987	0.073085392
SHKBP1	0.348257121	0.073085392
SLC46A1	0.318179377	0.073085392
STK11IP	0.367872788	0.073085392
TACC1	0.307514945	0.073085392
TMEM87A	0.34475399	0.073085392
AREG	0.619252024	0.073173254
PPARA	0.528654424	0.073173254
KLF15	-0.599622333	0.073520551
CAMSAP3	0.448473086	0.073647331
HIF1A-AS2	-0.565368276	0.073647331
ASTN2	-0.378130567	0.073731748
PAFAH1B3	-0.393081808	0.07393612
CCDC69	0.528017787	0.074145014
EGFL7	0.38426692	0.074145014
GRK6	-0.398345794	0.074145014
PDSS1	-0.43522313	0.074145014
RSPRY1	-0.329491338	0.074145014
WDR65	0.589023363	0.074145014
DOK4	0.418878013	0.074161745
MECOM	-0.38680262	0.074237474
TBL1XR1	-0.379200564	0.07430904
ACADM	-0.351627957	0.074320558
DCTN4	0.317058558	0.074320558
NAT10	-0.415828664	0.074529687
NOM1	-0.363724311	0.074592602
PHF11	0.4558747	0.074592602
TKT	-0.396837868	0.074592602
CCRN4L	-0.441561414	0.074803051
IFT172	-0.416750152	0.074803051
LOC100506394	0.610309661	0.074803051
SP110	0.531541132	0.074803051
TPTE2P6	0.60356645	0.074803051
NOP14	-0.388786389	0.07499119
LOC100129148	-0.606941473	0.075018132
PSTK	0.498832964	0.075018132
CCDC22	0.410597658	0.075079381
FGD5-AS1	0.330075292	0.075201189
LSM7	-0.410076194	0.075201189
BVES	0.615426247	0.07528041
ERP44	0.333982264	0.075484429
COX10-AS1	-0.446522312	0.075493439
TADA2A	0.398393402	0.075653038
C5orf42	0.445513604	0.075661645
NOL3	0.347078561	0.075661645
SAMD14	0.55793816	0.075661645
SIRPA	0.33937498	0.075661645
TMEM128	0.346429926	0.075661645
C16orf87	-0.408693748	0.075675153
NCAPG	-0.417166022	0.075675153
PQLC1	0.37260044	0.075675153
SUCLG1	-0.284534169	0.075890224
IQCH	0.493701139	0.076029564
FAM83D	-0.442948337	0.076264866
LOC729737	0.500442303	0.076264866
FNBP1L	-0.314340703	0.07639736
LNP1	0.549256534	0.07639736
TRAF5	-0.520160416	0.076505607
APMAP	-0.316363079	0.076609011
RIBC1	0.613320638	0.076627229
PWP2	-0.394933551	0.076781629
KCNN4	0.310010803	0.076805404
SLC7A5	-0.449897191	0.076805404
MRPL12	-0.43513091	0.076847697
SLC39A1	0.323473642	0.076847697
DYNC2LI1	0.445658141	0.076935729
TMEM8B	0.522372368	0.076992903
ZNF462	-0.419787094	0.076992903
DBF4B	0.408023038	0.07700931
GTF2H2	-0.516680071	0.07700931
SLC16A9	-0.556164284	0.07700931
CLOCK	0.381788441	0.077112264
RPL7A	-0.443277812	0.077112264
WNK4	0.51678802	0.077267
MLPH	0.544194415	0.077271392
TOP2B	-0.318328759	0.077271905
COPZ1	-0.318270853	0.077295648
TOP1MT	-0.298359258	0.077295648
ANKS3	0.388272879	0.077832254
C15orf38-AP3S2	0.415947464	0.077832254
LOC100131626	-0.61046098	0.077832254
MAPKAPK3	-0.32582895	0.077832254
MEI1	0.610351651	0.077832254
RSRC2	-0.269410601	0.077832254
TFRC	-0.437692766	0.077832254
BRCA1	0.418677527	0.077963972
TRIM21	0.529678006	0.078040277
LOC100506746	0.573903969	0.078222526
USP27X-AS1	0.609557251	0.078298384
CDIPT-AS1	0.60896561	0.078516857
MT1E	0.401490793	0.078531336
RAB3B	0.512312079	0.078571274
SLC16A5	0.462436903	0.078571274
IFITM2	-0.451708007	0.078703006
PDK1	-0.560597316	0.078769007
C12orf73	-0.437336532	0.078838687
CES2	0.435070697	0.078838687
TXNDC11	0.31548395	0.078864551
LMLN	0.435340144	0.079024197
ICOSLG	0.458656846	0.079338664
SEPT7P2	0.397329415	0.079338664
TTBK2	0.44739384	0.079338664
USPL1	-0.350550087	0.079338664
COX5A	-0.35673429	0.079610556
DPY19L4	0.327972228	0.079610556
ATG13	0.298724765	0.079820992
PRDX4	-0.320399998	0.079820992
ST3GAL4-AS1	-0.464103295	0.079995824
CPNE2	0.412625788	0.080269213
TMSB15A	-0.563851217	0.080347695
CCT4	-0.380533861	0.080373695
DCUN1D5	-0.351910253	0.08049634
SRRM2-AS1	0.518850356	0.080558306
RBBP4	-0.308667977	0.080591252
SOBP	-0.41170725	0.081025672
CPSF1	-0.347457715	0.081073645
SORCS2	-0.60447733	0.081073645
UBA52	-0.422731335	0.081102901
GJB4	0.596251564	0.081283967
ZNF621	0.31933819	0.081283967
AGPS	-0.429920792	0.081942346
ASB7	0.331456112	0.081942346
PLS3	-0.312076027	0.082002547
ESPL1	-0.411526832	0.082021971
PEBP1	-0.357388382	0.082282063
LTN1	0.414694994	0.082282362
APEX1	-0.385648066	0.082327203
PTCD3	-0.285288394	0.082327203
NUS1	-0.353530241	0.082995968
ELAC1	0.409418284	0.083019143
UNC13D	0.536353739	0.083070853
MNF1	0.315759311	0.083098716
CDK4	-0.395433049	0.083312428
SEC63	-0.325863636	0.083312428
OXCT1	-0.410597608	0.08372191
DLAT	-0.351267194	0.083750042
HSPBAP1	0.455485191	0.083787012
ACACA	-0.333503843	0.083833004
TNFRSF10A	-0.362357453	0.083833004
RUNX1	0.395261761	0.08408711
GATM	0.589966793	0.084204321
PRPF38B	-0.314256242	0.084212506
G3BP2	-0.283320638	0.084656651
GCC2	0.356737042	0.084992771
ITGB4	0.388401232	0.085124272
LINC00094	0.444674253	0.085124272
NIPAL3	0.389761692	0.085124272
TRAPPC6A	0.517976415	0.085124272
TTPAL	0.323508671	0.085124272
LSMD1	-0.452834827	0.085405782
TXNDC17	-0.450777333	0.085405782
LEO1	-0.34233999	0.085517733
KRT222	0.45487314	0.085718956
MORF4L2	-0.292335097	0.085735341
MFSD12	0.336823431	0.085735673
HTRA2	-0.352026817	0.085853715
LYRM2	0.340641721	0.085853715
MGAT4A	0.514069433	0.085853715
PRKG1	-0.571606757	0.085853715
STUB1	-0.357318044	0.085853715
BRIP1	0.356534316	0.085966307
CEP170	-0.343848475	0.085981845
IFIT1	0.56396553	0.086208122
SNRNP40	-0.380623037	0.086259213
MRPS5	-0.257935068	0.086287367
CAMSAP2	-0.367243059	0.086331164
FGFR2	-0.479616366	0.086331164
CD40	0.364898512	0.086481387
EIF4EBP2	0.326116434	0.086481387
CHM	0.32508881	0.086884854
HIST1H4E	-0.533587669	0.086884854
RUVBL2	-0.423265614	0.086884854
SEPSECS	0.332627591	0.086884854
SPSB2	0.439192732	0.086884854
SGPL1	0.263412697	0.086961081
MAPK9	0.297376085	0.087079762
PROS1	-0.547847262	0.087194972
PIK3C3	0.305573975	0.087227946
PRRT4	-0.524010481	0.087227946
RPS15	-0.481741337	0.087259701
VDAC1	-0.318466076	0.087370886
GOLGA1	0.31290137	0.087454097
SYTL3	0.466107118	0.087477805
MPZ	0.531846147	0.087662537
OXA1L	-0.350015254	0.087858952
TMEM127	0.279981412	0.087858952
CBWD3	-0.583112878	0.087940556
CCDC30	0.595701467	0.087940556
LOC284751	0.471570515	0.087940556
CCT5	-0.405781749	0.08797752
CLPX	-0.299619796	0.08797752
LINC00640	-0.431799083	0.08797752
PLK2	0.453284663	0.08797752
ST6GALNAC6	0.377233046	0.08797752
C1orf228	0.547065933	0.088173908
ENPP5	0.54860785	0.088327564
JMJD6	-0.339614722	0.088327564
PPCS	0.354613155	0.088597339
SAMD5	0.551238391	0.088597339
ABTB2	-0.403543524	0.088640164
CACNB3	0.376361743	0.088640164
KIAA1804	-0.408503766	0.088677628
ETNK2	0.408803434	0.088761886
EIF4H	-0.333198413	0.088794693
HMGCL	0.384091423	0.088902786
MORN3	0.593558803	0.088907918
USP20	0.386409491	0.089027727
KIF20A	-0.457452273	0.089314535
TFAP4	-0.423312015	0.089430994
ZNF775	-0.427267258	0.089430994
CIAO1	-0.272068647	0.089502295
TMEM180	-0.408333279	0.089587684
ELMSAN1	-0.37001439	0.089787282
LAMB3	0.403639137	0.089899697
MRI1	-0.401458821	0.089899697
RAB15	0.472413068	0.089906531
GAL3ST4	-0.583331734	0.090011278
GOLGB1	0.312539707	0.090011278
CGGBP1	0.358515373	0.090066477
DGKH	-0.492725394	0.090066477
STARD3	0.306449826	0.090158513
REPIN1	-0.301840748	0.090485325
UGT8	-0.418513552	0.090485325
CREBL2	0.400350429	0.090738932
FAM19A3	-0.549357149	0.09124818
KLHL17	-0.407261608	0.09124818
RPS24	-0.434246344	0.09124818
EIF2S1	-0.340931073	0.091590059
RPL35	-0.419669679	0.091590059
KIAA1217	-0.380814651	0.09162567
LDB1	-0.349754106	0.09162567
LMTK2	0.357616921	0.09162567
LRRC59	-0.376801327	0.09162567
NDUFAF3	-0.44747832	0.09162567
SACS	-0.364093837	0.09162567
SORT1	-0.362825009	0.09162567
TRIM72	-0.33806501	0.09162567
MTO1	-0.350726273	0.091626387
ALDH16A1	0.400190313	0.091774126
SLC16A13	0.505847562	0.091894248
ARL14EPL	0.407426344	0.091947614
BTG2	-0.384938314	0.091947614
HERC5	0.398888749	0.091947614
AOAH	0.576547467	0.091971898
NFKBIB	0.367703266	0.091971898
PCBD2	0.425393813	0.091971898
CD55	0.487888732	0.092030963
COASY	-0.303061156	0.092030963
EXOSC5	-0.307439119	0.092308491
TMEM234	0.471903171	0.092308491
USP3	-0.288914697	0.092308491
PTP4A1	0.386013973	0.092665069
KIF27	0.427603345	0.092678953
TCN1	0.546546657	0.092678953
ADAM11	-0.407243885	0.092818824
PGAM1	-0.43955835	0.092892691
IGFBP6	0.479955873	0.092900416
RPL6	-0.382438829	0.092900416
TMEM186	-0.344001998	0.092900416
TOR4A	0.313714239	0.092900416
LINC00173	0.419447953	0.092965759
DYRK2	-0.404316685	0.09308824
LSM14A	-0.288999558	0.09308824
SRPK1	-0.346670034	0.09308824
PLEKHM2	0.368009839	0.093113824
BBS4	0.343466094	0.093168329
CCT8	-0.363003338	0.093168329
EPB41	-0.355413462	0.093168329
LEPREL2	-0.388403785	0.093168329
METTL7B	-0.450773793	0.093168329
SNED1	0.455238043	0.093237877
DKKL1	0.565526171	0.093407296
SLC5A10	-0.56204332	0.093747923
C6orf201	-0.575200678	0.093835408
PUS10	0.463433056	0.093835408
RPLP1	-0.45461036	0.093835408
PSMD2	-0.352396745	0.093895173
FAM120A	-0.312751169	0.094025455
DNASE1L1	0.412184997	0.094059623
HIST1H4B	-0.49503902	0.094124056
CCNG1	-0.29221654	0.094137678
FAM216A	-0.398753089	0.094168227
RPRD1A	-0.286588299	0.094285369
STAT1	0.524641686	0.094285369
USP18	0.552265351	0.094285369
SF3A1	-0.323065055	0.094577135
C1orf21	-0.488770818	0.09488534
TERT	-0.557084014	0.09488534
RBM18	0.273273498	0.095016502
MAP1LC3B	0.348833838	0.095058334
PER1	-0.377861855	0.095221442
PGP	-0.382031531	0.095287587
RMI1	-0.393316808	0.095415485
LOC285484	-0.580543008	0.095551885
CCT6A	-0.362280199	0.09561404
MAMDC4	-0.541378024	0.095778009
SLC29A1	-0.372937378	0.095778009
LGALS8	0.306924155	0.096244186
MAPK15	-0.420363778	0.096244186
MYSM1	0.317908859	0.096323022
ZDHHC13	0.323018452	0.096323022
WIPI2	0.278819198	0.096482389
EPHB4	-0.320296516	0.096699362
PRICKLE3	-0.370596192	0.096836529
TXNL4B	0.38773485	0.096981416
ATP5S	0.450432162	0.09710508
CCT3	-0.363799471	0.09710508
PRKAR2B	-0.394416793	0.09710508
OVGP1	-0.504707635	0.097145665
SLC3A1	-0.566883744	0.097335553
CLDN4	-0.43843057	0.097366938
DNAL4	0.418802175	0.097399758
LOC285074	0.48055662	0.097476376
SMCR8	0.299366721	0.097476376
SNHG11	0.431930827	0.097476376
TTC18	0.4635305	0.097476376
PRELID1	-0.425682104	0.097487721
DTD1	-0.380704526	0.097539351
SPTLC1	0.275500908	0.097621539
CLDND1	0.299818592	0.097661643
MYEOV	0.401952821	0.097661643
SNHG7	0.458252523	0.097661643
KIAA1107	0.543041793	0.097696417
VEZT	0.268321424	0.097696417
TRIM45	0.472399296	0.097792167
KIAA1109	0.350631002	0.097830746
PHLDA1	0.32351544	0.097830746
RAD17	0.327673544	0.097830746
SLC46A3	0.498373187	0.097915466
TMEM18	0.422482141	0.098020667
ZNF655	0.286688681	0.098026923
THSD1	0.518716429	0.09804667
CCDC47	-0.285223302	0.098357153
CFLAR	0.326390628	0.098357153
COL6A2	0.433422361	0.098357153
CUL9	0.346006409	0.098357153
FAM53C	0.289499224	0.098357153
GNG7	0.493933135	0.098357153
IFT88	0.372446723	0.098357153
KDELC2	0.333783361	0.098357153
NDUFA4	-0.325927614	0.098357153
RPL14	-0.407039965	0.098357153
SMPDL3A	0.526413479	0.098437547
CALM3	-0.268729794	0.098471736
PTK2	-0.264130102	0.098471736
SERPINB1	0.394816667	0.098509182
SLC39A14	-0.324981783	0.098786586
ANXA3	0.487315518	0.09884558
NME3	-0.348855502	0.09884558
MFI2	0.479419938	0.09897163
ALKBH3	0.382054981	0.099048221
CDCA2	-0.420928542	0.099048221
POLR3D	-0.383641441	0.099048221
RTCA	0.319897565	0.099048221
SLIRP	-0.441926476	0.099048221
COBLL1	-0.540072553	0.099210202
LPAR3	-0.413760632	0.099359589
KMT2D	0.343343216	0.099568346
PLEC	0.353257568	0.099568346
DEPDC7	-0.490733191	0.099686297
RPS15A	-0.350838249	0.099859377
DENND5B	0.483919198	0.099882186
TAPT1-AS1	0.538275148	0.100556023
CNOT2	-0.26709463	0.100619151
MTDH	-0.318224764	0.100693074
B3GNTL1	-0.319043223	0.101008543
NCK1	-0.298398829	0.101396449
KRT7	0.57504163	0.101448675
NUP188	-0.356636142	0.101448675
FAU	-0.378362637	0.101498549
SUPT16H	-0.339435397	0.101498721
PTPN21	0.346853995	0.101735861
NONO	-0.323846862	0.101779664
RPL18A	-0.291911916	0.101779664
SERPINB8	0.53804702	0.101779664
LRRC56	0.509469081	0.101943794
CCDC102A	0.527242246	0.101987793
EMC1	-0.268259568	0.101987793
TRPM7	0.349668294	0.101987793
DGKQ	0.380805382	0.102219717
KHDRBS1	-0.31237057	0.102231139
NOX1	-0.435289826	0.102277527
OSCP1	0.512716748	0.102419378
AHCY	-0.359743413	0.10250139
AMER1	-0.424580298	0.10250139
CORO1C	-0.241440434	0.10250139
GMPS	-0.338286053	0.10250139
SPPL2A	0.305191506	0.10250139
ZNF189	0.374729221	0.10250139
HPRT1	-0.31145693	0.102610359
PHYH	0.45450841	0.102644425
ATP6V0A4	0.572974938	0.102815057
PDAP1	-0.332072746	0.102982643
PDK2	0.347342755	0.103041594
FAM122C	0.374630129	0.103066219
NBR2	0.376079559	0.103066219
SNRPF	-0.452880314	0.103066219
WWC2	0.285511687	0.103186479
CENPN	0.428743254	0.103342147
DSCC1	-0.420456981	0.103342384
D2HGDH	0.308063673	0.103365649
GUSBP11	0.312265578	0.103559854
ARL4D	0.423865296	0.10397036
CCDC34	-0.448927641	0.10397036
YIPF5	0.288480636	0.10397036
ORAI3	0.502881252	0.104100393
CC2D1B	0.318280025	0.104202499
UEVLD	0.352136893	0.10427734
NOP16	-0.399118803	0.104423633
C8orf82	0.412524539	0.104815261
KIAA0586	-0.312733267	0.104815261
CHAC1	0.536810445	0.104998865
CENPF	-0.327159518	0.105268146
ICA1L	0.532197741	0.105823035
TRAF4	-0.353394669	0.105823035
EXOSC2	-0.395064054	0.105963668
LGALSL	-0.354595478	0.105963668
WDR31	0.494035728	0.106067864
GPX8	-0.410166203	0.106276107
ARHGAP42	-0.391455901	0.106300052
ATP1B1	0.32205383	0.106516349
CSPP1	-0.313070265	0.106551781
SNRPA	-0.388299347	0.106551781
TRPT1	-0.414648211	0.106551781
EEF1G	-0.295055293	0.106572109
RAB24	0.460663118	0.107010637
LMO2	0.507580875	0.107487215
RGMB	-0.352830503	0.107580864
PHF14	-0.364303876	0.107677003
AHCYL1	-0.255427795	0.107931355
TRIM24	-0.320370705	0.107931355
ATP6AP2	0.28915043	0.107965968
FAM208B	-0.351354308	0.107965968
SLC35G2	0.492679993	0.107965968
CARM1	-0.399961478	0.108125734
EVL	-0.420294441	0.108125734
FADS1	-0.296387422	0.108125734
POLD4	0.443771254	0.108125734
TBC1D20	0.298983488	0.108125734
ZNF784	0.400015428	0.108125734
SPAG4	0.548380683	0.10832803
FH	-0.378918513	0.108755164
COMTD1	-0.50658248	0.108884443
SPDYC	0.555873468	0.109027262
ATF5	0.522909135	0.109225036
C1orf123	0.303280593	0.109700272
HNRNPF	-0.359307449	0.109700272
MRPL42	-0.339132608	0.109700272
MTMR10	0.310379769	0.109700272
ZNF740	0.24827025	0.109700272
BZRAP1-AS1	-0.557060626	0.110008187
WBP4	0.298259502	0.11029041
LOC100505918	0.540470514	0.110766182
SLC52A3	0.371248017	0.110766182
RNF165	-0.484722929	0.110886573
FBXL12	0.356483489	0.110965949
NEK1	0.329539692	0.111050541
DRG1	-0.26126421	0.111215484
ACBD4	0.452903971	0.111320201
PXMP4	0.353975548	0.111320201
ADAMTSL5	0.43588695	0.111901037
TPRN	-0.343608519	0.111933761
HECW2	0.510288499	0.112019062
BAIAP3	0.487519199	0.112023688
FGFBP1	0.562379692	0.112046355
SNORA76	-0.548980964	0.112052735
HDAC5	0.33273539	0.112170291
FAM189B	-0.321611654	0.112326551
EIF3K	-0.367356568	0.112422506
MRPL23	-0.397772546	0.112422506
ZNF513	0.403575926	0.112422506
NOP2	-0.354154669	0.11245777
SLC25A5-AS1	-0.561350817	0.11247933
SLC7A11	0.436743787	0.11273177
KHDC1L	-0.379772434	0.112775198
DHRS4-AS1	0.348927666	0.112897583
ENDOD1	0.443862045	0.112897583
MFSD1	0.455447754	0.112897583
PTPRE	-0.43821153	0.112897583
RPL32	-0.376504844	0.112897583
SAPCD2	-0.408808699	0.112897583
SCG5	-0.388299024	0.112897583
SDCCAG3	-0.302560456	0.112897583
YBX3P1	-0.534453971	0.112897583
LAPTM4B	-0.332952029	0.113088238
NHP2	-0.413769226	0.113322393
LOC100288181	0.467259993	0.113555119
SLC25A53	0.377676701	0.113643715
SRSF1	-0.397534005	0.113692489
C15orf40	0.344536493	0.113917902
GRB14	-0.545039911	0.113917902
RPS14	-0.346852597	0.113917902
BTBD9	0.417051893	0.113923274
GLS	-0.323000461	0.114046917
RSL24D1	-0.287573425	0.114082294
TSPAN15	0.379164122	0.114082294
NRBP1	0.34186711	0.114130489
NKX3-1	0.402052102	0.114326937
FAM207A	-0.384301076	0.114367472
ZBTB42	0.368425985	0.114477019
UGGT1	-0.272856317	0.114520746
CORO1A	-0.520067446	0.114533324
RBM12B	-0.403270277	0.114848423
ACE	-0.528913885	0.114884584
C2CD3	0.342508156	0.114884584
EXPH5	-0.517440421	0.115662532
PLEKHG3	-0.282168245	0.115746829
BTRC	0.268736794	0.116187421
KCNAB1	-0.546217769	0.116260241
KIF1B	-0.285942574	0.116260241
GPM6A	-0.552663394	0.116368757
KCNH3	0.379088061	0.116368757
VTI1A	0.382438187	0.116368757
MARS	-0.309700993	0.11642106
HCFC1	-0.365225395	0.116626151
ADAMTS7	-0.452470574	0.116722744
ZNF791	0.317592835	0.116867541
MINA	-0.345991605	0.116871079
CFD	-0.324600008	0.116887709
COPS6	-0.383704988	0.116887709
HNRNPC	-0.320092752	0.117027443
ZSCAN29	0.331532188	0.117027443
DNAAF1	0.547922642	0.117091919
C2orf82	-0.52075222	0.117103666
LOC100862671	0.450471494	0.117103666
PTK6	0.437782891	0.117103666
DCAF10	0.358868783	0.117252802
FLJ20021	0.490405124	0.117298984
ABTB1	0.480352765	0.117384382
BRD9	-0.328395916	0.117384382
HNRNPA0	-0.319865739	0.117384382
ZMYND11	0.323093575	0.117384382
ZSWIM3	0.479834108	0.117399895
SDR42E1	0.29553315	0.117878001
ZDHHC24	0.441185567	0.118125645
MRPS35	-0.370286706	0.118382271
CDYL	-0.285403051	0.118385821
IPPK	-0.300964453	0.118385821
YWHAQ	-0.307851324	0.118421412
FBXO45	-0.357204785	0.118630171
MICAL2	0.373734958	0.118694923
SSB	-0.327550193	0.118694923
UBE2Q2	0.362578032	0.118694923
SIPA1L2	0.398800346	0.118938438
ART5	0.53922827	0.119242455
CLPB	-0.344819169	0.119305334
SNRK	0.289710848	0.119305334
GNE	0.311431966	0.119348561
WDR4	-0.421786914	0.119446697
ATP2A2	-0.299582632	0.119586455
CCNH	-0.324222139	0.119718769
ADK	-0.335900519	0.120191662
NUSAP1	-0.334134465	0.120191662
MYCBP2	-0.284519205	0.120353357
DDX46	-0.333877733	0.12036081
KANSL1	0.344671402	0.12036081
IFI27	0.507023217	0.120908159
CCNA2	-0.423571863	0.120931168
TRIAP1	-0.342236866	0.121061573
STK36	0.363197653	0.121826968
UBE3B	0.349795798	0.121826968
LAMTOR5-AS1	0.503531112	0.121957325
TSPAN17	0.252540413	0.121957325
CAND1	-0.279602288	0.122172874
H2AFY2	-0.407440965	0.122946259
REC8	0.543736184	0.122980716
HOXA-AS3	-0.54987268	0.122991428
IKZF4	0.360075651	0.123095349
IFT52	0.293070564	0.123182803
GLB1L	0.452970117	0.123425832
HDAC2	-0.271345504	0.123890221
MPPE1	0.325853328	0.123890221
RHBG	-0.421356478	0.123890221
PCNA-AS1	-0.525518778	0.123982467
PTGES3	-0.322299077	0.123982467
SNAPC4	-0.302196274	0.123982467
MCFD2	0.322834172	0.124173891
PLK3	-0.292946882	0.124174137
MAD2L1	-0.390155248	0.124313705
TRMT11	-0.318670918	0.124497751
NABP2	-0.335646699	0.124592877
SURF6	-0.284046782	0.124741857
RPGRIP1L	-0.342414732	0.124788501
RTN4	-0.266786611	0.124788501
EIF3E	-0.315788199	0.124846072
SULF2	-0.481161961	0.124846072
FBXL19-AS1	0.420039616	0.125085491
TPI1	-0.371450932	0.125755369
ZNF555	0.439808527	0.125782467
PEX16	0.399622398	0.125987388
NRBF2	0.329838061	0.12615502
TSPAN33	0.347008636	0.12615502
GINM1	0.40830037	0.12619482
TNFAIP1	0.299023235	0.126338721
NR1I2	-0.454230417	0.126342116
[truncated: 16,789 more rows]
