# Supplementary material for: The TRRAP transcription cofactor represses interferon-stimulated genes in colorectal cancer cells
Source: eLife. 2022 Mar 4;11:e69705. doi: 10.7554/eLife.69705 (PMC8926402; doi:10.7554/eLife.69705)
Supplement: Supplementary file 2. — Shown are DESeq2 results from RNA-seq experiments comparing HCT116 AID-TRRAP cells treated with either NaOH or auxin for 24 hr. log2FoldChange indicates the Log2 fold change of the ratio of RNA-seq counts in auxin-treated cells over NaOH-treated cells, averaged from three independent clones. padj indicates the p-values after Benjamin–Hochberg correction for multiple testing. [file elife-69705-supp2.csv]

Supplemental Table 2. Gene expression changes upon TRRAP depletion. Shown are Deseq2 results from RNA-seq experiments comparing HCT116 AID-TRRAP cells treated with either NaOH or auxin for 24 hours. log2FoldChange indicates the Log2 fold-change of the ratio of RNA-seq counts in auxin-treated cells over NaOH-treated cells, averaged from three independent clones. padj indicates the p-values after B…
DEseq2_hg19_TRRAP24h
gene name	log2FoldChange	padj
TP53INP2	2.192721207	5.67256E-38
CYP1A1	3.035004545	8.90115E-38
MIR17HG	-2.826266964	8.10397E-33
CYP1B1	3.12983227	8.15759E-32
RGS16	-3.221563786	9.95421E-31
CPA4	2.039529649	2.03059E-29
STEAP3	-2.089946479	7.12733E-28
LINC00886	2.406172934	4.15629E-25
GALNT18	-2.202159275	6.73448E-25
AHNAK2	1.558094419	9.07093E-25
MARC1	-2.168569346	9.07093E-25
UCK2	-1.47583608	1.33274E-24
GNL3	-1.742206041	1.61256E-24
WDR3	-1.954723952	1.69674E-23
DANCR	-1.559367613	2.64249E-23
ADAT2	-1.991356437	1.29309E-22
ABCC3	1.693508079	1.1303E-21
WNT10B	-2.024887408	1.1303E-21
ALDH1A3	1.369419094	3.21882E-21
LYAR	-1.508469955	1.50644E-20
SNHG17	-1.532837581	1.83756E-20
DNAAF3	-2.16807415	2.20346E-20
ECM1	1.884746801	4.10091E-20
DDN	-2.501396249	6.02339E-20
FKBP4	-1.288708499	7.14407E-20
CTRL	-2.748325769	7.46905E-20
MRVI1	1.809240533	9.17574E-20
SORD	-1.328669476	1.53202E-19
ERVMER34-1	-1.748886921	5.17883E-19
NR4A2	1.557222845	6.91735E-19
SLC38A5	-1.715227481	6.91735E-19
FAM222A-AS1	-2.309276313	1.2759E-18
NOP56	-1.534986387	1.35476E-18
C10orf2	-1.300717983	2.26374E-18
ST6GAL1	-1.70501865	9.04528E-18
ZNF185	1.366704612	2.28628E-17
PAK1IP1	-1.416456368	2.71998E-17
PDCD11	-1.444140364	4.77777E-17
LINC00839	-1.354553646	7.94295E-17
SLC16A9	-1.864810829	8.2591E-17
LOC100505761	-1.487040149	1.06147E-16
RABEPK	-1.499228118	1.20322E-16
PAICS	-1.512295986	1.31277E-16
NFIA	-1.957363855	1.40353E-16
PROM1	-1.505617615	2.04873E-16
NOP14	-1.175270234	2.15398E-16
LOC286467	-2.144978898	5.433E-16
POLR3G	-2.00234498	5.433E-16
NOP16	-1.875772763	6.5327E-16
EBPL	-1.659489615	1.30761E-15
MKI67IP	-1.565659213	1.51351E-15
ANGPT2	2.598635077	3.83808E-15
SLC16A1	-1.338017256	4.73844E-15
FAM13A	-1.773055447	5.7293E-15
FAM228B	1.925449404	5.77115E-15
GALNT14	-1.760378927	6.41796E-15
CD3EAP	-1.453952959	7.38871E-15
SPTBN2	-1.926221095	2.21085E-14
POLR1E	-1.137196814	2.39484E-14
ARHGAP22	-2.204628082	3.79078E-14
AHRR	1.794806513	4.24398E-14
LDHA	-1.196739618	7.36812E-14
BACE1	1.36891821	8.77356E-14
USP2-AS1	-2.142190852	8.77356E-14
EPB41L4A-AS1	-1.626508908	9.08184E-14
CTSC	-1.746120857	1.00542E-13
FSTL4	2.502336844	1.06559E-13
TBC1D30	-1.203857648	1.38997E-13
MINA	-1.177885626	1.51124E-13
MRPL3	-1.140015736	1.78615E-13
AFMID	-1.270791621	1.79129E-13
GPD1L	-1.362194886	2.36393E-13
WWC3	1.548438981	2.54792E-13
C1orf109	-1.135179726	3.20868E-13
KIAA1683	1.560353576	3.22614E-13
SLC29A1	-1.355813131	3.22614E-13
CDCA7	-1.126736146	3.73297E-13
FABP5	-1.98908468	4.78556E-13
EXOSC2	-1.101481861	5.84312E-13
RCL1	-1.12138169	5.98062E-13
NOLC1	-1.36707803	6.39144E-13
SLC16A6	2.069344396	6.46977E-13
RCC1	-1.128112089	6.55861E-13
METTL8	-1.565238924	6.65564E-13
BMP8A	1.381836642	7.7424E-13
SYNC	1.66146165	8.42854E-13
TBC1D19	1.260265381	8.6178E-13
PRMT5	-1.10224729	1.13557E-12
RBFA	-1.190738346	1.14592E-12
RSL1D1	-1.300327398	1.15979E-12
NLE1	-1.686934372	1.28184E-12
SLC5A6	-1.123300411	1.51045E-12
CCDC86	-1.458457046	1.76801E-12
PIF1	-1.473091938	1.76801E-12
NT5C3A	-1.296974046	2.67477E-12
KIF13B	1.317203249	3.2487E-12
POLR1C	-1.294271029	3.65659E-12
NCL	-1.148281014	3.67701E-12
PA2G4	-1.107832021	3.99773E-12
GART	-1.242157661	4.38328E-12
BCS1L	-1.411591043	5.56504E-12
ALDH1B1	-1.055410316	6.85702E-12
HK2	-1.534924114	6.85702E-12
KIAA1462	1.534553251	7.0437E-12
SERBP1	-1.043098644	7.79303E-12
THUMPD2	-1.210975985	7.79303E-12
DUSP4	1.426186763	8.20501E-12
ZFYVE1	1.171792859	1.03621E-11
SNHG15	-1.48561179	1.13137E-11
TGM2	1.665376051	1.34348E-11
GPATCH4	-1.234299427	1.40121E-11
MTHFD1L	-1.102091035	1.40345E-11
ABCE1	-1.241924769	1.5451E-11
ANKRD13B	-1.660413696	1.56455E-11
BOP1	-1.586912741	1.59083E-11
KRCC1	1.554322385	2.29076E-11
KIAA1549L	1.896753997	2.50713E-11
SYNE1	1.715950739	2.69038E-11
CDR2	-1.019892431	3.37716E-11
NAT10	-1.109605978	3.43746E-11
PTPRH	1.16660964	3.46353E-11
KIAA0020	-1.104834726	3.65615E-11
LONRF2	1.277925365	3.65615E-11
IGSF9	-2.157245926	3.70445E-11
MATN2	1.653909929	3.78921E-11
SLC9B2	-1.451305142	3.85052E-11
SMPX	2.433284021	4.00047E-11
MLKL	-1.271170104	4.66015E-11
RIOK1	-1.189756143	4.66015E-11
ERMAP	1.304267624	4.78483E-11
ARHGEF37	1.64960989	5.65728E-11
RCBTB2	1.374237168	5.65728E-11
GAL	-1.956324445	5.72494E-11
FAM110C	1.187349394	5.8029E-11
CENPV	-1.202755472	6.19967E-11
DKC1	-1.165252067	6.29981E-11
ANKLE1	-1.354272452	6.40573E-11
PFAS	-1.54694454	6.96003E-11
EMR2	-1.516129903	1.02273E-10
BRIX1	-1.21800729	1.04055E-10
CD68	1.311186117	1.08023E-10
DIMT1	-1.116106424	1.08023E-10
GPR162	1.752992531	1.08023E-10
OR51B5	-1.494185003	1.08023E-10
DDX55	-1.091052231	1.54571E-10
NOP2	-1.023141716	1.57274E-10
MDGA1	1.708147109	1.60069E-10
IL12A	-2.425832251	1.73412E-10
NLN	-1.117490083	1.87798E-10
WDR12	-1.143425988	1.87798E-10
MYB	-1.863827386	2.06049E-10
FBL	-1.412924436	2.19201E-10
OGDH	1.01248369	2.21283E-10
PDE3B	-1.606836163	2.44699E-10
WDR77	-1.191774043	2.53533E-10
PARP9	1.663167272	2.58139E-10
RRM2	-1.18855241	2.62438E-10
POLR1B	-1.374672105	2.71931E-10
CPLX2	2.312871544	2.84368E-10
MARS2	-1.206520317	3.08519E-10
BAIAP2-AS1	1.191487082	3.14692E-10
SLC25A15	-0.982940998	3.31218E-10
TSR1	-1.07934856	3.32806E-10
SLC25A35	1.441319965	3.3632E-10
RPF2	-1.38026687	3.6289E-10
PNO1	-1.060606339	3.76258E-10
BNIP3L	1.103559316	3.79122E-10
TMEM97	-1.063267282	4.4643E-10
CD22	2.066719918	4.51148E-10
RPIA	-1.425229983	4.51148E-10
ZFP36L2	-1.124751211	4.57432E-10
STEAP1	-1.934395204	4.69153E-10
PRMT3	-1.251487665	4.87047E-10
NOL6	-1.04425659	6.09254E-10
SLC18B1	-1.312083215	6.30407E-10
HDGF	-1.006673455	6.86365E-10
BFSP1	1.469233914	6.87117E-10
CALCOCO1	1.084826377	7.60666E-10
CYP51A1	-0.965876749	9.60219E-10
PXN-AS1	-1.361388593	1.1744E-09
DFFB	-1.29072374	1.2173E-09
HOXA11	-1.670917477	1.22819E-09
SLC39A10	-1.47309591	1.26039E-09
KRT20	1.722426675	1.30637E-09
MRTO4	-1.178646487	1.31852E-09
IMPDH2	-1.133375347	1.60153E-09
WDR74	-1.424482638	1.65084E-09
ANKRD26P3	-1.104802257	1.69252E-09
HNRNPAB	-0.948618781	1.79835E-09
DHODH	-1.245017513	2.01106E-09
ITGB8	1.401749387	2.01106E-09
LOC100288181	1.258543678	2.16686E-09
TLCD1	-1.392446587	2.16686E-09
NELFCD	-0.836567869	2.19936E-09
ADAMTS14	1.234628973	2.31734E-09
SYNPO	1.39128933	2.46449E-09
WDR4	-1.256290324	2.56237E-09
TFAP4	-1.759983668	2.58696E-09
CYCS	-1.18571745	2.76874E-09
C1orf228	1.988298422	2.96853E-09
H6PD	1.104942576	3.36479E-09
LRRC59	-0.797113671	3.36479E-09
PRRT3-AS1	-1.692585163	3.44502E-09
AGBL5	0.959539538	3.46808E-09
PMM2	-0.935270404	3.46808E-09
WDTC1	1.115071189	3.46808E-09
RRS1	-1.387004207	3.57645E-09
ZNF692	-1.26869079	3.59353E-09
SLC43A3	-0.914873502	3.65561E-09
SMPD1	1.544530044	3.65561E-09
LINC00880	1.985403552	3.67113E-09
DCAF13	-1.155463233	3.71816E-09
PDCD2L	-1.334828271	3.76594E-09
SLC7A2	-1.431349143	3.95215E-09
LEKR1	1.837313309	3.95847E-09
NFATC2	1.202884922	4.31751E-09
PDIA5	-1.108521006	4.48705E-09
ALKBH2	-1.298569617	4.48719E-09
MPP6	-1.140322267	4.63686E-09
SPOCD1	1.560814369	4.63686E-09
DLEU1	-1.215096366	4.69872E-09
WDR5	-0.93684851	4.69872E-09
LTBP2	1.393895354	4.81045E-09
BTC	1.961954913	5.07473E-09
POLR3D	-1.046119237	5.07473E-09
WDR43	-1.202181306	5.52778E-09
NOP58	-1.090549479	5.60587E-09
DUSP2	-1.690361478	5.78144E-09
EBNA1BP2	-1.061745541	5.93825E-09
RAB37	1.579177715	6.28639E-09
PRDX4	-1.211232609	7.1612E-09
MYO15B	1.644143448	7.24965E-09
IDNK	1.66967681	7.63787E-09
SYT13	-1.866291271	8.03429E-09
FARSB	-1.134990509	8.24871E-09
FJX1	-1.584552668	9.1658E-09
HSPD1	-1.206977533	9.29677E-09
MFSD11	0.978547224	9.69731E-09
TRIM45	1.415635067	1.04009E-08
MAPRE3	1.162603537	1.061E-08
PPP1R14B	-1.494409173	1.13639E-08
MTHFD1	-0.938443821	1.22385E-08
TFB2M	-0.99931614	1.23009E-08
KREMEN1	1.20419376	1.65634E-08
SNHG16	-1.559739769	1.79379E-08
CHRNB1	1.161725098	1.93804E-08
SLC25A19	-1.243251801	1.95095E-08
ZFAS1	-1.060107733	2.08941E-08
PPA1	-1.245149308	2.25741E-08
MAP2	1.659906475	2.3317E-08
SNHG1	-1.159397619	2.3317E-08
DDX31	-0.883719627	2.50676E-08
POLR3E	-0.983604186	2.93943E-08
C1QBP	-1.177336175	3.08714E-08
SCUBE1	1.71752076	3.08714E-08
TIMM8A	-1.171000586	3.24477E-08
RPL41	-1.242856352	3.32075E-08
NUP35	-0.97831109	3.68006E-08
IL17RC	1.287558854	3.75372E-08
ANP32A	-1.088535212	3.78183E-08
NPM1	-1.195279333	3.85247E-08
CAPN5	1.258953389	3.85401E-08
DEPDC1B	-1.073334943	3.87281E-08
NIP7	-0.958907768	3.88578E-08
SNHG12	-1.195695001	4.18775E-08
KIAA0319L	0.914621953	4.6572E-08
GSN	1.560751689	5.2425E-08
NDUFAF2	-1.359619435	5.58974E-08
SLC24A1	1.019160475	5.58974E-08
TCP1	-1.053352756	5.63505E-08
CHCHD4	-1.013512653	6.09449E-08
SRRM2-AS1	1.459020123	6.09449E-08
C22orf46	0.915555134	6.40453E-08
LOC100128881	-1.582459552	6.40453E-08
RUVBL1	-0.99022116	6.44956E-08
EIF3B	-0.935341718	7.03308E-08
MPHOSPH10	-0.955440379	7.03993E-08
SLC46A3	1.409848853	7.29978E-08
PHB2	-0.978455787	7.38894E-08
NPM3	-1.467264653	7.61406E-08
ENPP5	1.410811735	7.62259E-08
NDUFAF4	-1.218490769	7.70063E-08
ZNF146	-1.085568365	7.81385E-08
VPS9D1	1.634760892	7.87937E-08
SLC35F2	-0.914078612	7.91253E-08
DTX3L	1.308572312	7.976E-08
VPS39	0.851046266	8.03636E-08
YARS	-0.96589286	8.22754E-08
PTDSS1	-0.926497242	8.43474E-08
HGSNAT	1.068684966	8.54848E-08
DNAJC2	-1.071285926	8.67465E-08
PINX1	-0.999966903	8.87294E-08
PPL	1.026188297	9.19042E-08
SCD	-0.985755301	9.2879E-08
PNPT1	-0.886726894	9.46498E-08
BEND3	-1.142107347	9.71647E-08
HSP90AB1	-0.981826616	1.00478E-07
SNX5	-0.952860281	1.00478E-07
VWA5A	1.343820613	1.00478E-07
PPARGC1B	-1.545814928	1.02856E-07
ASUN	-0.953689094	1.09417E-07
REPS2	1.185102745	1.15928E-07
FAM57A	-0.801786264	1.18501E-07
MMACHC	-1.076043746	1.23572E-07
PLA2G4A	-1.419205203	1.24381E-07
TLDC1	0.910673212	1.24563E-07
DDX21	-1.229322709	1.31525E-07
SH3TC2	1.116937112	1.31525E-07
STOX1	1.125435969	1.31849E-07
CCNF	-1.090011143	1.38539E-07
TGFA	0.961878885	1.38539E-07
TFR2	-1.293007311	1.41414E-07
ADSS	-0.869462148	1.42421E-07
CARF	1.468512245	1.48469E-07
PWP1	-0.914508107	1.48726E-07
SFXN4	-1.20148464	1.49449E-07
ECE2	-1.592358315	1.57392E-07
GDA	0.839039246	1.60293E-07
TIPARP	1.187686047	1.62367E-07
TMEM254-AS1	1.644181669	1.72372E-07
DHTKD1	0.871742739	1.76014E-07
WDR96	1.342685816	1.76014E-07
RRNAD1	1.050361351	1.79252E-07
RALGPS1	1.242482514	1.803E-07
CCDC103	1.410103512	1.80345E-07
TBC1D4	-1.142101854	1.80345E-07
HSPA9	-0.890405954	1.82186E-07
PLD6	-1.059831996	1.83095E-07
FAM149B1	1.084011657	1.86187E-07
ACSF2	1.053249998	1.87094E-07
MFSD6	0.918240011	1.89249E-07
MGST1	-0.99774207	1.89249E-07
FAM60A	-0.855184429	2.08581E-07
RABGGTB	-0.964934204	2.10113E-07
HS6ST2	-0.905641028	2.11336E-07
TRIP13	-0.880741427	2.11981E-07
MCM3	-0.818330705	2.17237E-07
TOM1L2	0.967516625	2.29765E-07
RPS6KA2	0.916603208	2.34783E-07
DDX10	-0.993665243	2.40728E-07
NOB1	-1.113268707	2.47721E-07
SLFN5	1.299816758	2.47721E-07
KRT23	1.575427858	2.63095E-07
PLXNC1	1.731400111	2.73589E-07
KRT32	1.833195601	2.7636E-07
ARSG	1.28415837	2.87276E-07
ZNF485	-1.565548284	2.93043E-07
SRM	-1.516843914	2.94184E-07
FAM86A	-1.298282923	2.98811E-07
CCDC135	1.674350397	3.16105E-07
FAM83D	-0.835449016	3.30346E-07
LPAR5	1.248440877	3.32227E-07
DDX56	-0.885120108	3.47985E-07
SAMD5	1.235915245	3.68928E-07
PDE6D	0.981540937	3.72056E-07
BCL2L15	1.670219955	4.02521E-07
KARS	-0.924023767	4.227E-07
EIF2S3	-0.86196299	4.3592E-07
FTSJ3	-0.791787781	4.43843E-07
GCSH	-1.148001412	4.48138E-07
ATIC	-0.999736255	4.59531E-07
ZNF862	0.960090493	4.67306E-07
DNAH6	1.521749685	4.83843E-07
GEMIN5	-1.051449975	4.88382E-07
CTF1	1.609468438	5.03901E-07
LINC00173	1.188339789	5.06088E-07
LMNB1	-0.803364778	5.06088E-07
SLC16A10	-1.24209006	5.06088E-07
AKAP3	1.158833804	5.2328E-07
TMEM109	-0.927228277	5.30611E-07
NCSTN	0.916325936	5.32994E-07
TMEM8B	1.155574187	5.32994E-07
COL5A2	1.172750143	5.39146E-07
KHNYN	0.767104209	5.69074E-07
AACSP1	-1.480030011	5.80628E-07
LOC284751	1.119621983	5.97344E-07
TAF4B	-1.424662032	6.29513E-07
FMNL2	-1.172877825	6.90091E-07
GLB1L	1.20285996	6.90787E-07
C1orf116	1.479655738	7.00677E-07
ADD3	1.047933527	7.12406E-07
HSD11B2	-1.234802568	7.4429E-07
SFXN2	-0.934886232	7.47121E-07
CORO2B	1.237942849	7.67823E-07
MEIS3	1.229461904	7.67823E-07
MCM3AP-AS1	-1.809587109	7.69866E-07
TOE1	-0.895434509	7.71531E-07
CUTC	-0.809694284	7.73791E-07
MEGF6	1.583744114	8.09496E-07
SOCS2	-0.960175237	8.14371E-07
RRP9	-1.310163749	8.21477E-07
PPAT	-1.106362559	8.25058E-07
EIF3E	-0.979715223	8.30017E-07
PPIP5K2	-1.117805612	8.51188E-07
SRSF2	-0.762694864	8.6277E-07
OAS3	1.108604572	8.72876E-07
TUBE1	-0.981651407	8.7329E-07
C15orf38-AP3S2	0.919223733	8.90868E-07
PGAM5	-0.979111993	8.93575E-07
BATF3	-1.590710064	9.1083E-07
FAM214B	1.247932214	9.18892E-07
RPL14	-1.134683211	9.20118E-07
HDAC6	0.842286361	9.5316E-07
HILPDA	-1.119548478	1.01532E-06
SELRC1	-0.942291729	1.01581E-06
GAR1	-1.060961884	1.06654E-06
NCEH1	0.877215869	1.06901E-06
TMA16	-0.842268444	1.07543E-06
PPP2R5B	1.00394215	1.08552E-06
WDR75	-1.049869448	1.10138E-06
HAP1	1.282020683	1.13049E-06
PTPRM	0.909571759	1.13322E-06
TIMM21	-0.892137436	1.15818E-06
BTN3A2	-1.234195372	1.15838E-06
HMGB2	-1.053513237	1.18255E-06
SPRED3	1.276069481	1.18255E-06
MGAT4A	1.089125267	1.23554E-06
CBX2	-1.100411523	1.24783E-06
C8orf33	-0.840707355	1.2741E-06
WIPI1	0.935308248	1.2806E-06
ESD	-1.004446079	1.30771E-06
ENDOD1	0.807468245	1.31053E-06
ST6GALNAC2	1.342429816	1.32226E-06
ARSD	1.181050092	1.36986E-06
GRPEL1	-0.944913062	1.36986E-06
URI1	-0.914273766	1.4211E-06
VEGFA	-0.829555094	1.46998E-06
XBP1	-0.996261396	1.5282E-06
LRIG3	-1.217546453	1.55896E-06
KRT15	1.471646633	1.56067E-06
ZNF704	-0.971987803	1.56485E-06
PSMG3-AS1	1.375335569	1.59523E-06
ECHDC2	0.822639786	1.64701E-06
ODC1	-1.013089417	1.6668E-06
RRP1B	-0.977122695	1.6805E-06
MYBPH	1.994522291	1.68466E-06
NOC3L	-0.864847217	1.68466E-06
NT5E	0.90882108	1.70694E-06
POP1	-0.922853982	1.71118E-06
PNPLA5	-1.541089114	1.72106E-06
GEMIN4	-0.892664098	1.72743E-06
ALDH18A1	-0.769660988	1.73052E-06
KLHL5	0.948952029	1.73857E-06
LAMC2	0.834170219	1.74634E-06
ISG20L2	-0.950296999	1.77084E-06
WDR89	-0.908135647	1.77338E-06
USP11	0.786212273	1.77614E-06
HNRNPL	-0.728123074	1.80175E-06
PM20D2	-1.216648208	1.81666E-06
DCTPP1	-1.283765274	1.82171E-06
DIEXF	-1.01058078	1.88866E-06
FBXL17	0.875109658	1.88866E-06
LOC90246	1.583270186	1.88941E-06
RPL13A	-1.39178601	1.89445E-06
EIF3J	-0.855879526	1.89726E-06
FAM122C	1.034704506	1.89726E-06
UBE3B	0.964894795	1.91221E-06
PTMA	-0.903267407	1.92102E-06
DPH5	-0.953523686	1.97641E-06
ENOPH1	-0.811019201	2.05482E-06
MRPL24	-1.231671169	2.09847E-06
MRM1	-1.161820521	2.1205E-06
NAA15	-0.886904891	2.1205E-06
CD99L2	0.868460513	2.21696E-06
SLC1A3	-1.614111919	2.24018E-06
DPAGT1	-0.884975917	2.25247E-06
SRR	1.007456961	2.29562E-06
MARCKSL1	-1.171150323	2.30403E-06
PPIF	-0.985766174	2.30403E-06
IRF2BP2	-0.902861863	2.32851E-06
MLPH	0.899197563	2.41837E-06
B3GNT9	1.456141998	2.50068E-06
GATS	0.835765549	2.50068E-06
SAMD14	1.57736815	2.50068E-06
SH2D2A	-1.897145548	2.50068E-06
PES1	-1.091626595	2.53139E-06
SEH1L	-0.845813125	2.55151E-06
NHP2L1	-0.929316132	2.57914E-06
PABPC4	-0.679178725	2.61759E-06
DDX18	-0.789229764	2.65572E-06
SRSF1	-0.812521693	2.65572E-06
CENPA	-0.954953967	2.65768E-06
DEPDC7	-0.975692844	2.67257E-06
PCSK9	-1.092402894	2.68817E-06
NRBP2	0.928190708	2.69174E-06
SNRNP40	-0.875983895	2.8455E-06
CCT5	-0.870835746	2.87925E-06
MCM4	-0.844373791	2.88067E-06
PWP2	-0.971211962	2.88764E-06
FAM216A	-1.120995898	3.01134E-06
TMEM91	1.007715535	3.0242E-06
TAF1A	-0.95836355	3.03118E-06
ACSM3	-1.315675569	3.11358E-06
CEP19	1.10322528	3.16385E-06
PFKM	-0.784363487	3.18582E-06
RSAD1	-0.901972379	3.22672E-06
ZBTB2	-0.833735655	3.22672E-06
SET	-0.833232255	3.2687E-06
FDXACB1	-1.137536314	3.316E-06
TMEM2	0.987675052	3.37836E-06
RAN	-0.994235391	3.3926E-06
ANP32B	-1.104390023	3.40816E-06
NXT1	-1.144011245	3.42923E-06
ATXN1	1.044793155	3.45127E-06
SFPQ	-0.840826955	3.45633E-06
UCP2	0.988359662	3.46641E-06
PNP	-1.003107519	3.50459E-06
TIMP2	0.848226854	3.58661E-06
HYOU1	-0.745474911	3.83164E-06
KRTCAP3	-1.204109513	3.86615E-06
DES	1.482073375	3.89588E-06
CDKN2B	0.95377712	3.91064E-06
METAP2	-0.785075925	4.0198E-06
FLJ37644	1.580761868	4.05214E-06
EIF5A	-0.927971943	4.05671E-06
TDRD7	1.082310435	4.05671E-06
ZMAT1	1.982553589	4.07158E-06
ELL3	-1.003601951	4.17059E-06
IRF9	1.588789267	4.17059E-06
ABAT	1.034338983	4.27213E-06
LPP-AS2	1.589555958	4.27295E-06
CCNA2	-0.873547987	4.36378E-06
LRRC29	1.796764286	4.36389E-06
GRPEL2	-0.842105638	4.44363E-06
LTV1	-0.940843814	4.49156E-06
RHPN1-AS1	1.461543912	4.49156E-06
SAMD9	1.523255733	4.49156E-06
ALDOC	0.754280901	4.51044E-06
MAD2L1	-0.877894027	4.51044E-06
ZNF618	-1.214941382	4.51559E-06
CCDC58	-0.9000309	4.54042E-06
PUS1	-1.103387725	4.56487E-06
DCUN1D5	-0.910563171	4.71536E-06
CHCHD10	-1.341439967	4.76672E-06
CTPS1	-0.782471825	4.76672E-06
IPO4	-1.015362505	4.76672E-06
USH1C	0.917741424	4.76916E-06
SOD2	-0.841567876	4.81067E-06
TFRC	-1.021891015	4.81672E-06
ZNF396	1.417057982	5.0477E-06
ZNF239	-1.435984724	5.07833E-06
POLR3K	-1.112893011	5.08069E-06
TOMM5	-0.918648821	5.08069E-06
SAFB	-0.680110051	5.43334E-06
SYTL4	0.972863909	5.52632E-06
TAF5	-0.845725236	5.59572E-06
BTD	0.949604781	5.62962E-06
SKIV2L2	-0.825992341	5.70081E-06
FXN	-0.850960127	5.72065E-06
IARS	-0.847305793	5.76944E-06
ANAPC5	-0.682715404	5.89233E-06
CCDC92	1.014692292	5.92984E-06
XPOT	-0.861769715	5.92984E-06
PAPL	1.067186124	6.01193E-06
KDM1A	-0.816377409	6.06897E-06
NOL11	-0.869918874	6.0714E-06
RANBP1	-0.937228589	6.19007E-06
LIAS	-1.00458815	6.22953E-06
FGD3	-1.360009114	6.23418E-06
ALG3	-0.920425176	6.27054E-06
CAD	-1.108918045	6.35771E-06
USP40	0.775910857	6.35771E-06
NDC1	-0.840596937	6.4333E-06
PLD1	1.328747494	6.5356E-06
PRR7-AS1	-1.387581259	6.55585E-06
LINC00707	1.846458479	6.67335E-06
DHRS13	-1.025663925	6.77152E-06
MAZ	-0.91548422	6.88087E-06
UPK1A	1.714252475	6.88087E-06
DESI1	-0.703912152	6.90031E-06
FUS	-0.739498409	6.90031E-06
TERT	-1.543550597	6.90031E-06
ENTPD1-AS1	-0.976203097	7.04425E-06
NEBL	1.456482147	7.07221E-06
BCL6	1.00162415	7.08002E-06
ELF5	1.932256018	7.22731E-06
SDCCAG3	-0.978955585	7.40137E-06
TRABD2A	-1.669826953	7.89655E-06
DLGAP1-AS1	1.008753974	7.99539E-06
GSDMB	0.822648006	8.07833E-06
PPARA	1.194968699	8.29465E-06
RBMX	-0.836307525	8.29465E-06
C19orf66	1.103657378	8.36495E-06
MTPAP	-0.77870485	8.38461E-06
MCIDAS	-1.172444631	8.43055E-06
BYSL	-0.984373707	8.53499E-06
MX1	1.810415818	8.56611E-06
MARK4	0.918644089	8.61558E-06
PBLD	1.232485105	8.88809E-06
C5orf30	-0.891053815	9.1296E-06
TNFAIP1	0.86223518	9.34841E-06
CTU1	-1.253315928	9.69042E-06
PNPLA8	0.809372886	9.69042E-06
CDK4	-0.948930559	9.93111E-06
MRPL15	-1.042354033	9.97823E-06
ATP5G1	-1.086396456	1.00829E-05
CCNB1	-0.766783752	1.00962E-05
RHOBTB1	-1.727891043	1.03392E-05
YBX1	-0.653078308	1.03978E-05
DMTN	0.980511459	1.04535E-05
ZFYVE28	0.913353656	1.04535E-05
ZSWIM8	1.038827248	1.04929E-05
UBL4A	-1.002014644	1.08771E-05
DDX60	1.328717335	1.08926E-05
URB2	-1.084732542	1.11481E-05
APEX1	-0.955711208	1.13147E-05
RRP1	-1.148676226	1.13362E-05
SLMO1	-0.961296599	1.19531E-05
UGDH	-0.707440373	1.24839E-05
CDC20	-0.705785097	1.25579E-05
ZNF124	-1.036614787	1.28389E-05
OPTN	0.998571712	1.29755E-05
MMS19	-0.665964222	1.3173E-05
SLC35A5	0.85525715	1.3173E-05
ELMO2	0.76863535	1.33079E-05
ACCS	0.893709063	1.37799E-05
ST3GAL3	1.013097104	1.38395E-05
AURKB	-0.93580729	1.41527E-05
RGMB	-0.825898892	1.42238E-05
UAP1	-0.747558353	1.42238E-05
CCDC53	0.997215759	1.42268E-05
GALNT5	1.399364288	1.43128E-05
TBL2	-0.730109693	1.45297E-05
YRDC	-0.827312382	1.45297E-05
HHLA3	1.219904099	1.46807E-05
NKAIN1	-1.463497234	1.46807E-05
CBX3	-0.813745257	1.47282E-05
ARHGEF6	1.388145759	1.48444E-05
KLHDC1	1.740972995	1.51564E-05
AK8	1.272883444	1.5418E-05
GRB10	-0.728991454	1.5418E-05
ABHD8	1.939556995	1.54794E-05
CISH	-1.144306063	1.55601E-05
ADCY6	0.741623583	1.58236E-05
NGEF	1.276723327	1.60034E-05
GPR153	1.128208312	1.60225E-05
SMCR7L	-0.718628701	1.60225E-05
NFKBIA	-0.928637254	1.60903E-05
PSMG1	-0.973704622	1.65799E-05
ZNF114	-1.052789441	1.67015E-05
C15orf52	1.084862701	1.67296E-05
TOMM20	-0.790383193	1.67296E-05
PDSS1	-0.962022577	1.71489E-05
ZNF330	-0.876000182	1.72395E-05
RAB5B	0.742858801	1.77115E-05
C1RL	0.812144404	1.80483E-05
C12orf73	-0.933575875	1.8376E-05
AKAP1	-0.834331987	1.86643E-05
PPP2R2A	-0.771074049	1.954E-05
SIAH2	-0.804684679	1.9666E-05
ZFAND3	0.674623339	1.98424E-05
OSTC	-0.904359741	2.00626E-05
FLAD1	-0.846568883	2.04055E-05
NARS2	-0.751159075	2.05105E-05
LETM1	-0.875749378	2.08192E-05
MYBBP1A	-1.298616538	2.08192E-05
NXPE3	0.769539017	2.08192E-05
FGFR2	-0.795512793	2.12137E-05
MRPL18	-0.785271173	2.13127E-05
NHP2	-1.190632465	2.18391E-05
EFCAB4B	-1.197083358	2.21169E-05
SAP30	-1.272653004	2.23364E-05
LARS	-0.785263573	2.2524E-05
LUCAT1	1.092477001	2.34548E-05
NACA	-1.026972691	2.34732E-05
SDCBP2-AS1	0.995658312	2.36503E-05
FAM117B	-1.095356599	2.37134E-05
KSR2	1.020571811	2.44278E-05
PDCD2	-0.930503052	2.45416E-05
MRPS25	-0.664920073	2.45513E-05
POLR2H	-1.122548678	2.45513E-05
OBFC1	1.02081193	2.48448E-05
LDLRAD1	1.624662926	2.55031E-05
MTHFD2	-0.73834883	2.55031E-05
SIGMAR1	-0.691966417	2.59995E-05
RBM28	-0.723974945	2.60591E-05
MGC39372	1.606307713	2.614E-05
BTBD9	0.934645465	2.62279E-05
DPY19L1	0.780862077	2.62934E-05
MMP20	1.739267166	2.75334E-05
EIF4B	-0.752190905	2.77938E-05
ADSSL1	1.181218584	2.81934E-05
NWD1	1.668388735	2.81934E-05
SSB	-0.911604353	2.81934E-05
ETNK2	0.749337783	2.8593E-05
FOXN4	1.7995709	2.86876E-05
GSTZ1	1.189501506	2.89722E-05
ZNF584	-0.865452169	2.92303E-05
DUSP12	-0.816662919	2.95689E-05
RGL3	0.879155231	2.96325E-05
HNRNPA1	-1.066729653	2.97919E-05
GPR137B	0.832807867	2.98142E-05
NOL7	-0.815789774	2.98221E-05
SLC19A1	-1.285642666	3.00021E-05
DNAJC28	1.3011604	3.01185E-05
ZBTB4	0.715602821	3.01611E-05
FKBP7	-1.500432697	3.03826E-05
TTYH2	-1.038728981	3.03826E-05
HNRNPR	-0.780144374	3.04348E-05
OGDHL	0.920924081	3.05123E-05
BCCIP	-0.741008996	3.05969E-05
E2F5	-0.842931323	3.05969E-05
SUPV3L1	-0.666597832	3.0924E-05
XPO5	-0.847776585	3.09564E-05
DPEP1	1.601369952	3.18721E-05
TMEM177	-0.975371366	3.20234E-05
OLFML2A	0.999327845	3.2266E-05
HNRNPA0	-0.699367072	3.37771E-05
RSPH3	1.033628485	3.3963E-05
PSAT1	-0.817942572	3.40204E-05
TCTA	0.765957775	3.42401E-05
AGPAT3	0.778969221	3.45335E-05
DPH2	-0.904595247	3.55516E-05
FBF1	0.955697867	3.55516E-05
HNRNPF	-0.631479962	3.55516E-05
FHIT	-0.996179426	3.5694E-05
ELF2	-0.689008524	3.59921E-05
ARHGEF25	1.036767362	3.60678E-05
CCNJ	-0.892130756	3.62991E-05
MSRB2	1.126704959	3.69785E-05
PRKACA	0.703004161	3.73005E-05
COPZ1	-0.806919131	3.78385E-05
NFXL1	-0.826417473	3.78385E-05
CKS2	-0.763856369	3.81819E-05
PHF17	-0.885318444	3.81819E-05
PROSER2-AS1	1.615385443	3.81819E-05
SPRY1	-1.518238142	3.85273E-05
SNRPF	-1.081779584	3.866E-05
FBXO45	-0.787505267	3.87573E-05
LOC100129550	0.954283814	3.8866E-05
NSUN2	-0.688039394	3.90748E-05
ZNF165	-1.035960201	3.96465E-05
VDR	-0.930327366	3.96842E-05
GRB14	-1.088566148	3.99124E-05
TMEM138	-0.733340034	4.0102E-05
HSD17B11	-0.742588693	4.03672E-05
EBF4	1.416065944	4.04324E-05
ZNF587B	-0.909501573	4.04324E-05
ITIH4	1.151420047	4.04673E-05
ESRP2	-0.869562567	4.07815E-05
TIPIN	-0.872338279	4.08642E-05
RCAN2	1.861578906	4.1334E-05
UTP14A	-0.867428425	4.1334E-05
PIGW	-0.787276957	4.1347E-05
TXNL4A	-0.857156202	4.15085E-05
MEST	-0.810998704	4.30798E-05
NIT1	0.908086663	4.33282E-05
CAPN3	1.221986332	4.35186E-05
SLC25A33	-0.794063928	4.37579E-05
LOC100506394	1.196814844	4.44691E-05
SLC27A5	-1.357244785	4.45981E-05
ISOC1	-0.739984306	4.55678E-05
NUDCD2	-0.895166437	4.65643E-05
CCDC146	0.989199032	4.6808E-05
PCDH1	1.029284948	4.74987E-05
ELP2	-0.713446879	4.75905E-05
CNBP	-0.874123141	4.77724E-05
RHOBTB2	0.932993187	4.80962E-05
KCTD18	0.796766454	4.81355E-05
KLK1	1.243155717	4.81355E-05
MYOF	1.047010834	4.83542E-05
PDCD5	-0.935581424	4.84666E-05
ENO1	-0.822241	4.88807E-05
MRPS27	-0.758724891	4.88807E-05
EIF4A3	-0.793830152	4.93065E-05
NMU	-0.843136548	4.99091E-05
FN1	0.737749812	5.05183E-05
MANEAL	-0.889282514	5.06796E-05
NCAPG	-0.793247759	5.23297E-05
ERO1LB	0.898021282	5.26297E-05
KIAA1107	1.122541729	5.31502E-05
DHRS12	0.993426898	5.35076E-05
VCAN	0.617164109	5.35076E-05
PLSCR4	1.25577206	5.35707E-05
ADSL	-0.818093309	5.35792E-05
KIAA0513	0.865602561	5.38466E-05
CMSS1	-0.881221719	5.38654E-05
MROH8	1.247985315	5.40986E-05
LPAR3	-1.07909381	5.43305E-05
SERINC3	0.655625335	5.43305E-05
SHISA4	1.002728542	5.44182E-05
OSBP2	1.042893366	5.46031E-05
CYP1B1-AS1	1.798193855	5.48673E-05
SLIRP	-1.048976611	5.48673E-05
ADAMTS13	1.170982488	5.50224E-05
ILF2	-0.894266476	5.50224E-05
PKD1L2	1.156054582	5.50224E-05
MCF2L2	1.238323708	5.52197E-05
COQ7	0.699172837	5.53752E-05
PRELID1	-0.879231089	5.53752E-05
PVR	-0.639657921	5.53752E-05
REEP1	0.757355707	5.53752E-05
SYNCRIP	-0.796849848	5.53752E-05
NLRP11	-1.592593528	5.62143E-05
PSMG4	-0.850397055	5.66718E-05
USP3	-0.702528528	5.6896E-05
BORA	-0.866887822	5.7567E-05
OAS1	1.80916446	5.7816E-05
PFDN2	-1.016332146	5.78682E-05
BAG2	-0.702990133	5.83021E-05
SPATA6	1.041529425	5.84913E-05
CARS2	-0.689121165	5.96038E-05
NAA50	-0.657490808	5.9604E-05
GATA3	-1.774896656	6.09573E-05
SLC37A2	1.272251829	6.11216E-05
GPR143	1.675563658	6.12695E-05
NIPAL3	0.731544964	6.12695E-05
PTRH2	-0.834388404	6.14082E-05
MRPS30	-0.830992891	6.29999E-05
MMP19	1.623079764	6.33561E-05
RHBDL3	1.158950489	6.3568E-05
LINC00673	1.489895895	6.39106E-05
LOC285484	-1.752004362	6.39984E-05
USP31	-0.87769828	6.40836E-05
LAD1	-0.980936146	6.44233E-05
DBF4	-0.883199925	6.52091E-05
NTN5	1.227900761	6.52091E-05
BAG1	-0.869719092	6.55171E-05
TMEM198B	0.796355058	6.56837E-05
ENO2	0.624971551	6.57302E-05
TMEM132B	1.503799061	6.57302E-05
RAB15	0.770874281	6.58594E-05
CPNE7	-1.10776792	6.58703E-05
MAK16	-0.751399476	6.58703E-05
RSL24D1	-0.910532514	6.62673E-05
ACBD4	1.24073887	6.66008E-05
CRYL1	1.024357269	6.84667E-05
EIF1AD	-0.678385837	6.84667E-05
ALG1	-0.761965658	6.8665E-05
YPEL5	1.160339675	6.90918E-05
GSPT1	-0.665409066	6.93803E-05
RBL2	0.785190079	6.96968E-05
SNHG7	-1.08568752	6.97347E-05
GNPNAT1	-0.694700116	7.37431E-05
WDFY3-AS2	1.281957506	7.54587E-05
TMEM194B	0.889761639	7.62402E-05
FNDC4	1.22976828	7.69657E-05
HSH2D	0.95952959	7.95158E-05
WDR31	1.347913039	7.95158E-05
PLIN2	-0.662726738	8.00784E-05
RAB6B	0.774582214	8.00784E-05
LOC100130992	1.657736471	8.03661E-05
EXOSC5	-1.426351146	8.20137E-05
SPTB	1.155107653	8.20137E-05
GPRC5B	-1.037420065	8.27194E-05
ATG10	0.902755016	8.28426E-05
ATP2A3	1.157909034	8.28426E-05
SERPINB8	1.099112868	8.50017E-05
GPR110	1.300190468	8.70068E-05
MAP3K14-AS1	0.991991435	8.7457E-05
PLA2G7	1.296635105	8.89972E-05
ADAMTS10	1.17109933	9.13534E-05
PYCR1	-1.199958194	9.13983E-05
C6orf99	1.112114501	9.15626E-05
CEBPZ	-0.756018202	9.25846E-05
CDCA3	-0.809295201	9.4398E-05
TMPO-AS1	0.920704669	9.49785E-05
CCT6B	1.506336189	9.50236E-05
ULBP2	0.813474555	9.52535E-05
KIF3C	0.92114851	9.59097E-05
CREBRF	1.038763872	9.65254E-05
PXMP4	0.780740584	9.78313E-05
ZER1	0.9632637	9.78577E-05
RPP40	-0.972143674	9.8095E-05
SLC25A28	-0.630147616	9.84035E-05
SNHG8	-1.273746159	9.9905E-05
RPL7A	-0.939161899	0.000100135
TECPR2	0.910801064	0.00010085
CHRNA5	-0.729847023	0.000100949
LIPH	0.963735911	0.000100949
MREG	-0.735401194	0.000102613
SOS2	0.928401516	0.000103008
LOC100507217	-0.896040241	0.000103091
FAM211A	1.240440179	0.000103247
ABR	0.915995317	0.000103252
FAXDC2	1.762778069	0.000103914
NRBP1	0.581232519	0.000104005
LOC100505549	-0.990702197	0.000104575
BMP8B	0.807358845	0.000105594
LOC653160	1.329400276	0.000105594
NGFR	0.869865825	0.000105629
PACSIN1	1.144558225	0.000105684
VWA5B2	1.327625661	0.000105684
APBB3	0.746091803	0.000106774
CYP2U1	0.963991047	0.000107513
TCTN2	0.729091268	0.000107655
OPRL1	1.604178098	0.000108899
SYCP2L	-1.157980706	0.000109947
EFCAB10	-1.646229765	0.000111636
PPID	-0.857124006	0.000111636
UTP15	-0.72709062	0.000112012
EXOSC7	-0.919892336	0.000112559
YBX2	1.30736583	0.000113315
TIAM1	0.957205844	0.000114042
AHSA1	-0.677496244	0.000114444
ITGAX	1.477896161	0.000115109
RINL	0.808296764	0.000115427
RRP8	-0.787204813	0.000115516
GJB4	1.345723121	0.000116728
LOXL4	1.294366824	0.000117392
SYDE2	-1.309120204	0.000117392
RLTPR	-1.477080356	0.000118328
TMEM243	-0.756535885	0.000118813
GAB1	1.002291396	0.000120189
IMP3	-1.041528468	0.000120189
TNFRSF10A	-0.866243369	0.000120505
GTPBP4	-0.766460552	0.000121697
ZNF30	-1.077175521	0.00012247
SNX19	0.816173205	0.000122511
TOMM70A	-0.674285222	0.000122739
CCDC69	0.747633522	0.000122878
DHRS4L1	1.836283584	0.00012403
CCDC88C	-0.909128251	0.000125111
CACNA2D4	1.602442864	0.000127268
RPL5	-0.931064577	0.000127268
SCO1	-0.712242888	0.000127457
TRMT1	-1.146299605	0.000127677
ISG20	1.364280544	0.000128027
ASAP2	0.687261947	0.000128173
DMC1	1.553244869	0.000128775
DNAAF2	-0.873136771	0.000128775
DYRK2	-1.057823215	0.000128775
RCOR2	-1.168558125	0.000129195
HNRNPM	-0.67115346	0.000129222
SLC30A4	1.13451995	0.000135198
TRIM2	0.97659255	0.000135775
RNF146	0.805238482	0.000135844
VASH1	0.719322647	0.000135844
PSMB10	-1.421798815	0.000137548
BOD1	-0.763299313	0.000139114
EZH2	-0.717628615	0.000139114
LINC00346	1.074169713	0.000139824
DMRT1	-1.592998266	0.000140568
FIG4	0.864604193	0.000140568
ELAC2	-0.623915497	0.000141066
C21orf88	1.492818893	0.000141925
MRPS17	-0.998118336	0.000143346
SH2D1B	1.825771223	0.000143436
RAB3IP	0.784156979	0.000144346
CCDC120	0.909266905	0.000144621
CECR5	-0.942205691	0.00014561
NDUFB10	-0.946753908	0.000148026
PAN2	0.732008203	0.000148078
RPL22	-0.881110877	0.000148078
ATP5B	-0.769164928	0.000148084
FAM161B	0.89894612	0.000148848
ADCK3	-1.126310154	0.000149491
TMEM254	0.874659429	0.000153361
SLC29A2	-0.969755669	0.000153831
PYGL	-0.834304569	0.000154482
C19orf48	-1.156695875	0.000154558
MRPS35	-0.67803876	0.000154558
FAIM	-0.735440596	0.000157565
PADI1	1.691993252	0.00015878
HAUS2	-0.699641971	0.00016003
TMEM126B	-0.789823516	0.000161443
DNASE1L1	0.835951405	0.000161451
TINF2	0.75169031	0.000161451
HOXB3	0.844561278	0.000162072
TRIM55	1.588534346	0.000162206
R3HDM2	0.832620986	0.000162212
FGGY	0.901340926	0.000162461
APMAP	-0.57615984	0.000162519
GABARAPL1	0.635701076	0.000162898
FAM214A	0.878985434	0.000163322
JAG1	0.979447664	0.000163669
C6orf223	0.923258634	0.000166751
HAS3	0.697962738	0.00016782
CLSTN3	0.731866365	0.000168179
RASL11A	-1.019944277	0.000168565
YBX3	-0.910611674	0.00016892
PPRC1	-0.857620584	0.000169056
BTF3	-0.814680299	0.000169182
ACAD10	0.625303542	0.00017037
IMP4	-1.077246273	0.000171745
PARP2	-0.679343938	0.000171745
MEGF8	0.897278204	0.000172061
MRPL32	-0.759260303	0.000172061
STIP1	-0.578580591	0.000172061
TIMM44	-0.912682985	0.000172077
WDR65	1.178031317	0.000172205
LINC00535	1.03916553	0.000173208
MID1IP1	-0.871848454	0.000174045
PHF14	-0.907172965	0.000177874
LHFPL3	-0.862857569	0.00017859
ITPRIPL1	-1.006911601	0.000179421
SNHG10	-1.103166709	0.000179809
SAMD15	1.265376722	0.000181668
PRDM7	1.723659998	0.000182843
NFE2L3	-0.694156898	0.000183698
ORC5	-0.695979531	0.000184344
LYRM7	-0.992664226	0.000184442
SLC44A3	0.815133291	0.000186333
DHX33	-0.906081788	0.000186358
RPL27	-0.941422608	0.000188561
TRMT10C	-0.832711036	0.000188991
RNF213	1.047931705	0.000189436
CIRH1A	-0.785114612	0.000189752
IVNS1ABP	-0.803820614	0.000191212
FKBP14	-0.895722319	0.00019147
AEN	-0.845176305	0.000192798
PCBP1	-0.712336911	0.000194763
RWDD1	-0.844800402	0.000196316
PPT1	-0.652590004	0.000197487
C21orf67	1.059992684	0.000197896
MSTO2P	-1.116358629	0.000198775
CCNB1IP1	-0.841958087	0.000201399
MECOM	-0.856593268	0.000201416
ZNF398	-0.682152269	0.000201701
SOX8	-1.381784063	0.000202102
RPS24	-0.988272801	0.000202261
NAGA	0.722674203	0.000205808
PAXBP1-AS1	1.557881241	0.000205808
QTRTD1	-0.825099729	0.00020592
IQSEC2	0.853250911	0.000207055
SLC17A7	1.113478393	0.000207055
EIF5B	-0.773283372	0.000208443
CDV3	-0.645293088	0.000209656
CISD3	-1.126859057	0.000209656
ARRDC3	-0.825424835	0.000209778
DOCK4	-1.272623603	0.000209778
CAMK2D	1.023200325	0.000210677
PRKCG	1.055117381	0.000210711
MTERFD1	-0.764224141	0.00021137
GPR125	-0.7348821	0.00021279
AUP1	-0.697671825	0.000213341
ACOXL	-1.004007652	0.000213733
SEPHS1	-0.605054637	0.000213733
DZIP3	0.813660168	0.000214225
HOGA1	1.158639457	0.000214225
ALS2CL	1.065571384	0.000214712
PRKCQ-AS1	-1.249843365	0.000216962
UTS2B	1.648854379	0.000216962
TOMM6	-0.831948725	0.000219795
NUP85	-0.594493143	0.000220174
LOC100506548	-0.794342228	0.000220456
LINC00950	1.489723981	0.000221747
PRPS2	-0.608695831	0.000221747
BAZ1A	-0.820800451	0.000222152
MYOM3	0.756478976	0.000228261
EEF1B2	-0.963407154	0.000229455
SSBP1	-0.911247902	0.000231999
SBDSP1	-0.729360058	0.000232402
ICMT	-0.60063193	0.000232602
MCOLN2	-1.258053891	0.000232616
KLF6	0.670425348	0.00023278
RPL35A	-1.036447762	0.000233148
EIF1AX	-0.751320656	0.000233659
PRKX	-0.694271876	0.000233659
COA4	-0.920097779	0.000237034
RPL24	-1.063688769	0.000238768
CUL9	0.704430721	0.000243051
EMG1	-0.932892807	0.000243761
STRA13	-1.18582416	0.000245788
LSM7	-0.948692851	0.000248713
CNKSR3	-0.708550427	0.000249807
GTPBP3	-1.016961056	0.000249807
CAMKK2	-0.648451839	0.000251916
DCBLD2	0.856895066	0.000251916
SRSF7	-0.724388616	0.000251916
IPO5	-0.810253566	0.000252274
CC2D2A	-1.05947734	0.000254398
SLC2A1-AS1	1.453158374	0.000255423
MRPS5	-0.639162567	0.000257224
EXPH5	-0.976764074	0.000257465
PRPS1	-0.669591918	0.000257486
SIK1	-1.000287369	0.000257578
SRRD	-0.757180273	0.000259578
RP9P	-0.894029194	0.000261094
TBL1XR1	-0.763943834	0.000261455
RPL22L1	-1.07991676	0.000262408
CA12	-1.468847824	0.0002639
CLNS1A	-0.815579805	0.000264245
KBTBD11	0.886510927	0.000266136
FSTL1	0.724448298	0.000268087
GYLTL1B	-0.966162315	0.000269672
BCAS3	0.717446842	0.000269995
ZNF22	-0.772157676	0.000271198
C11orf48	-0.868769795	0.000272464
RAB27B	1.142193738	0.000272464
C1orf54	1.255942245	0.00027275
LOC100505918	1.517851071	0.000273217
ARRB1	-0.659495936	0.000274872
NR2F6	-1.022975532	0.000274872
LOC100287036	1.105613031	0.000275005
FBN3	1.117356748	0.000281399
MOB3C	0.737601257	0.000281399
TSEN2	-0.752716574	0.000281399
ATP5S	0.848636708	0.00028324
TCERG1	-0.856011788	0.000284394
HDAC4	0.90055038	0.000284614
NRARP	-1.241236039	0.000285665
GNB2L1	-0.856100049	0.000285819
KIAA0895L	0.65211532	0.000285819
RPL34	-1.107987314	0.000286831
LARP1	-0.746713359	0.000289199
TRAP1	-0.746361037	0.000290451
MYO18B	1.712318849	0.000293759
CYP4F12	1.295064373	0.000294243
DKK3	1.538855491	0.000295118
PGPEP1	0.622149001	0.000299494
DLX1	-1.184405928	0.000302459
ANP32E	-0.770852372	0.000304024
CCT4	-0.773497745	0.000304024
MYO5B	0.644897865	0.000305132
TEAD2	-0.647219165	0.000305576
SNORA40	-1.081787343	0.00030778
CYC1	-0.895740254	0.000309026
KIAA0556	0.655392932	0.000310555
FAM172A	-0.854987404	0.000311264
MYO15A	1.350889033	0.000311493
DNAH1	0.938428062	0.000314746
TMEM143	0.860814508	0.000314746
CCDC122	0.963431745	0.000315116
OGFOD1	-0.670002369	0.000315768
CPNE2	0.71501925	0.000317708
SLC7A1	-1.020642398	0.000318519
DDX39A	-0.977406266	0.000320497
TMEM86A	1.330816906	0.000320497
TTC27	-0.707140515	0.000320497
AGPAT4	0.743545287	0.000320759
RRP12	-0.888407151	0.000322032
TRAPPC2L	-0.878064966	0.000324782
BDH1	-0.622241611	0.000328474
ACN9	-0.788676487	0.000329227
EREG	0.855361153	0.0003317
KAT2B	0.921577714	0.0003317
JMJD6	-0.628649823	0.000332407
MEI1	1.553446333	0.000335531
TEAD4	-0.788802928	0.000336014
PUS3	-0.796123509	0.000339623
SELPLG	1.400409228	0.000342537
SRRT	-0.731091224	0.000344398
KCNK5	-0.944714761	0.000346761
BDNF-AS	1.022406433	0.000347326
ZNF639	-0.667690081	0.000353105
RPS13	-1.024852855	0.000355795
GAS5	-1.030666736	0.000358001
SLC16A13	1.095049654	0.000358001
F3	0.623566047	0.00035815
RPP38	-0.816809458	0.00035815
DHX15	-0.644923723	0.000358471
YARS2	-0.741043406	0.000360643
POLE3	-0.664094387	0.000364429
FAM86FP	1.112674927	0.000367043
RNFT1	0.664248417	0.00037052
CDKL1	-1.087558538	0.000370917
HIF1AN	0.586016578	0.000370917
HTRA2	-0.945620374	0.000371156
HDHD2	0.757184732	0.000371167
SERP1	-0.662053447	0.000371826
PCED1A	0.824606121	0.000375499
C17orf53	0.61574637	0.000376682
AK7	1.154614952	0.000379497
YIF1A	-0.98073689	0.000381137
SEC61A1	-0.567272978	0.000381625
KIF20A	-0.817751127	0.000385399
AGO4	0.727797699	0.000388274
NTHL1	-1.360596473	0.000388274
ZNF74	-0.712383592	0.000388274
TOMM22	-0.792709907	0.000388807
MARS	-0.603174834	0.000390716
RPUSD4	-0.646220586	0.000396943
RAB11B-AS1	1.130835188	0.000397673
LPXN	0.902877749	0.000400169
NKRF	-0.680330378	0.000400644
EFHC2	-1.102480673	0.000401583
DUSP6	1.038747917	0.000401767
SMIM13	-0.732847793	0.000405814
C14orf182	1.056746001	0.000408974
NOL10	-0.596772483	0.000410615
RCHY1	-0.764151907	0.000412547
C19orf45	1.524635014	0.000413734
EPRS	-0.745917347	0.000413734
NUP93	-0.553871084	0.000413734
EPG5	0.845748107	0.000418097
THEM4	-0.764348941	0.000418097
TLCD2	1.069219748	0.000422147
KRI1	-0.77388898	0.000422761
FHOD3	-1.080381038	0.000431781
EIF4E	-0.650578208	0.000432061
FAM162A	-0.966225436	0.000432702
CDC25A	-0.663647687	0.000433611
FASTKD3	-0.670018754	0.000433758
LBX2	0.934402539	0.000436094
SNORD60	-1.503010226	0.000436094
DAZAP1	-0.867612442	0.000443845
C2orf70	-0.827159847	0.00044508
FMNL3	1.067695571	0.000445689
RPL23A	-0.969091956	0.00044735
GOLGA1	0.63487388	0.000453031
MCAT	-0.764855537	0.000453031
LOC100506054	-0.842423123	0.000456358
EIF5AL1	-0.98584716	0.000457314
RAET1L	1.341828782	0.000457784
TCOF1	-0.727250798	0.000458253
PRICKLE4	0.996792558	0.000462304
LOC90784	-0.637613978	0.000467914
LAMA2	0.762702359	0.000470982
SLC25A32	-0.677587813	0.000472071
CTSO	1.281393028	0.000476366
HEATR1	-0.876482475	0.000482576
FAM167A	0.884550276	0.000483805
MCF2L	0.946517923	0.000485901
LINC00339	0.702249287	0.000486268
MST1R	0.727436916	0.000493986
CALR	-0.564308873	0.00049634
PPIB	-0.838870565	0.000497015
METAP1D	-0.991890417	0.000497601
CALCR	1.571765036	0.000499709
GNB3	-1.125428179	0.000499709
AK4	-0.830687948	0.000500751
RPL10	-0.883293998	0.000504756
MGAT2	-0.663402371	0.000504803
ROGDI	1.000917416	0.000504836
GDI2	-0.650797412	0.000509034
SAAL1	-0.690207376	0.000510445
CCDC24	0.89103602	0.000510761
CYB5D1	-0.721514775	0.000511039
ESF1	-0.852892652	0.000511039
MRPS34	-1.114319188	0.000511039
IQCD	1.006001516	0.000513244
SEMA3G	-1.00468782	0.000513244
LRPPRC	-0.657693024	0.000515775
STAU2	0.776559901	0.000515978
PAX9	-1.106311315	0.000517111
ZC3H6	0.864991938	0.000517111
FOXC1	0.783472193	0.000517587
CACNA1G	1.167685772	0.000518328
LOC100507501	0.952837083	0.000519979
EFNB2	0.711013703	0.000520294
PTGES3	-0.679976102	0.000522639
TMEM145	-1.048800452	0.000527442
TMEM170B	1.466078573	0.000527442
KNOP1	-0.568769994	0.000529408
PTK2B	0.721079039	0.000530299
POLG2	-0.666581041	0.000532651
INSIG1	-0.681654429	0.000549216
ADPRHL1	0.879419144	0.000550719
C4orf33	0.836638324	0.000551174
CYP46A1	1.292946962	0.00055812
EFTUD2	-0.56575065	0.00055812
PRSS16	0.785842965	0.00056033
GOLM1	-0.511933165	0.000574676
SLCO1B3	1.005349506	0.000579089
GPI	-0.604295198	0.000582161
MXI1	-0.661588495	0.000582161
DDX60L	0.769959153	0.000591612
HMGB1	-0.635785775	0.000591612
ZC2HC1C	1.107896758	0.000597099
PFKFB1	0.994448447	0.000597172
TMCO3	0.559049451	0.000602063
MAP1LC3B2	0.8700049	0.00060322
ZNF259	-0.658568098	0.00061126
YDJC	-1.112664052	0.000612081
MRI1	-0.736719315	0.000616059
HNRNPH3	-0.632824066	0.000617035
NOC2L	-0.880819257	0.000619285
KRT38	1.654930449	0.000622572
TMED3	-0.890502621	0.000622572
HERC6	1.076436658	0.000624954
SNAI3-AS1	0.875543627	0.00062532
METAP1	-0.561610211	0.000625828
PIGZ	1.101617148	0.000631868
CEP41	0.634855689	0.000635551
HSPB8	0.979906625	0.000635551
RPL7	-0.984579952	0.000640649
APPBP2	0.681061472	0.000640853
NEIL2	-0.761004137	0.000647196
TRIM62	0.700494585	0.00065505
ERAP1	0.825906414	0.000661763
C10orf54	0.980440219	0.000667383
FAM155B	-0.760015027	0.000675363
SNHG5	-0.997725254	0.000677842
LAMA3	0.804086403	0.000691537
STX10	-0.889875526	0.000699427
C20orf27	-1.242119594	0.000700132
CLPX	-0.610130087	0.000700132
TMEM87B	0.706287814	0.000700132
ALG5	-0.729450852	0.000700151
PEX5	-0.677739385	0.000702617
C6orf89	0.58614312	0.000703411
ATP6V1B1	1.570664506	0.000710022
CDK19	0.699102524	0.000710236
NANP	-0.616028962	0.000710342
NUDT19	-0.579735219	0.000711411
KIAA1804	-0.898943596	0.000713874
LAS1L	-0.533539459	0.000713998
TOR3A	-0.663959791	0.000713998
TOMM40	-0.94387902	0.000714964
FAM136A	-0.70631769	0.000716248
CCDC136	0.876455319	0.000718057
MRPL50	-0.778048593	0.000721247
ABCD1	1.096343173	0.000723162
KCNQ4	-1.025798046	0.000724336
MRPL12	-0.963758796	0.000726321
PDLIM5	0.97533606	0.000726449
CARNS1	1.271616574	0.000733328
EI24	-0.58858687	0.000737694
GGT7	0.66301432	0.000737694
JAK3	1.021315453	0.00073798
NUP88	-0.596939043	0.00073798
SLC2A3	1.121494786	0.00073798
PDE10A	1.0500877	0.000739873
CCDC47	-0.618328342	0.000747798
RPL32	-0.900158488	0.000749069
CHRM4	1.393151334	0.000757928
SNHG6	-0.960405217	0.000762776
CNPY2	-0.757013856	0.000763689
SIAH1	-0.611335008	0.000764083
BZW2	-0.948938679	0.000766704
SURF2	-0.936381772	0.000769389
XYLT1	1.005094382	0.000769389
THBS3	0.882882314	0.000775839
USP7	-0.655795057	0.000775839
ARHGEF9	0.774206043	0.000782708
RAP1GAP2	-0.650550996	0.000783797
POGLUT1	-0.820195852	0.000794899
HPRT1	-0.613249713	0.000796189
FBXO5	-0.715236329	0.000802775
DIAPH2	-0.765183389	0.000811183
IL11	1.183008662	0.000815115
MUC20	1.080918134	0.000816021
MCEE	-0.905934808	0.000841251
ANKRD12	0.919048429	0.000841698
SPPL2A	0.636136244	0.000844923
MARCKS	-1.427828334	0.000848114
ATP1B1	0.591327479	0.000848227
SRSF3	-0.691524223	0.000854251
CRELD1	0.857194727	0.000858367
HMGCL	0.982025239	0.00086224
FAM180A	1.209807573	0.000864352
DNAH14	-0.785121295	0.00086597
PPP1R26-AS1	0.860205044	0.000870683
UMPS	-0.684816798	0.00087447
CAMK2N2	1.026234871	0.000888983
C19orf38	1.560247938	0.000893998
RAB2B	0.657069785	0.000894099
MYLK	0.824887488	0.000899381
CR2	-0.947489303	0.000899655
AGAP11	1.040212532	0.000906287
ATF4	-0.833271242	0.000906287
RPS26	-0.978344038	0.000912323
TMA7	-0.817929516	0.000915615
FAM83E	1.512568665	0.000922347
DTD2	-0.705179623	0.000924872
NUFIP1	-0.618979797	0.000925188
UBE2G2	-0.510290264	0.000926579
POLR3H	-0.79571895	0.000934592
PIP4K2C	0.63132378	0.000948807
EIF3L	-0.631935108	0.000951332
DLEC1	1.604615511	0.000963766
PARVA	0.553823749	0.000964885
NOM1	-0.648123338	0.000966193
PRPF19	-0.564865567	0.000974425
DTYMK	-0.90256165	0.000978402
STAT1	0.762032499	0.000987656
HSPH1	-0.624531662	0.000988182
LGALS3	0.71818087	0.000991271
CTBS	0.748136578	0.00099608
HEATR2	-0.811792832	0.00099608
CAT	0.573213815	0.000996265
FSTL5	1.575546722	0.000997458
LOC100507564	1.351072297	0.000997458
NOA1	-0.554623854	0.001002422
TAF1D	-0.632066219	0.001002422
UBTF	-0.599463475	0.001005302
CCDC102A	1.129766807	0.001007178
FMO4	0.910415791	0.001007983
HSPA8	-0.65524816	0.001009643
CPEB2	1.243310285	0.001012516
STAT2	0.66422782	0.001014921
HLCS	0.667030864	0.001029458
C22orf34	-1.16147977	0.001034337
TFB1M	-0.719679166	0.001034337
C16orf45	0.63112295	0.001038286
ZMIZ1-AS1	1.260247946	0.001040008
CD40	0.596137086	0.001040537
NOP14-AS1	0.750543067	0.001048728
PRKCDBP	1.155965922	0.001054588
RNASEL	0.812479119	0.001060688
LOC100506207	1.186713632	0.001069965
RPS25	-0.901798375	0.001075878
LOC100506392	-1.054951909	0.001078247
TSPAN31	0.85303922	0.001090017
ITGA5	0.593820179	0.001097576
GEMIN6	-0.845182429	0.001099728
UTP11L	-0.686128204	0.001108026
COLGALT2	1.506551757	0.001108701
SLC39A6	-0.607234692	0.001112875
CIAO1	-0.592737758	0.001113873
DGCR8	-0.554636021	0.001113873
IFRD2	-1.038705776	0.00111992
LPIN2	0.621993913	0.001121453
OCRL	0.707857219	0.001121453
SARDH	1.153320509	0.001132057
KAZN	-0.674475353	0.001141466
PSMF1	-0.565417797	0.001143793
SPTSSB	1.202391962	0.001143793
RHOB	0.848983288	0.00114676
THPO	1.593835757	0.001155558
TRAM2-AS1	0.835881873	0.001157925
CAMK2N1	0.711711819	0.001162314
RNF32	0.870743353	0.001172159
C12orf52	-0.833297045	0.001173086
THSD4	1.010601119	0.001187487
MAOB	0.881413797	0.001195886
LINC00094	0.621988901	0.001204923
LOC150381	-1.118926164	0.001212956
LAMB2	0.920368141	0.001218826
FCHSD1	0.741223565	0.001221677
ZNF804A	1.285697713	0.001227318
CACHD1	-0.717097584	0.001230396
RWDD2A	0.854961761	0.001235684
ASB13	-0.694037791	0.001255355
IQCH	0.845305093	0.001265029
GALNT9	1.263813644	0.001265637
MRPL20	-0.840996973	0.001269708
PRPF4	-0.551227888	0.001273546
C9orf9	0.985354461	0.001287702
SMYD5	-0.532031259	0.001287702
LOC93622	-0.720595298	0.001293975
SSRP1	-0.554972148	0.001296658
RPL30	-0.823869961	0.001298626
PARP10	1.533505779	0.001300988
RPS27A	-1.005419677	0.00130137
PSD4	0.979724156	0.001302133
SMARCA2	0.862760543	0.001302629
DSCC1	-0.651975334	0.001313643
DUSP18	0.891792943	0.001313643
DDIT4	-1.106277673	0.001315135
FUBP1	-0.766256284	0.001315251
ASNSD1	-0.632804852	0.001340137
SRPK1	-0.724180397	0.001342944
EIF3H	-0.662846876	0.001348116
SLC8A2	1.181102877	0.001348116
BMP4	0.695567398	0.001356501
ORAI3	1.129723727	0.001367265
SFXN5	0.650325865	0.001367265
PHF15	-0.838522653	0.001371405
SNRPD1	-0.783607983	0.001371405
SRPRB	-0.724225316	0.001371405
PSCA	1.019347801	0.001372346
SLC17A9	-1.142257144	0.001378264
THOC5	-0.59161703	0.001384538
SIRT5	0.599785103	0.001387832
LRFN1	-1.036116293	0.001394785
MMP28	1.378144724	0.00139714
POLR2J4	0.757948111	0.001399186
CLTCL1	0.713158247	0.001423728
SSPO	1.417317286	0.001429683
PROCR	-0.796436229	0.001435908
ALDH5A1	0.64731325	0.001438983
RPL4	-0.817018375	0.001438983
ILF3	-0.635079813	0.00144859
SRI	-0.812345273	0.001454593
IRF7	1.369114135	0.00145799
EIF2A	-0.629849892	0.001466102
GABPB1	-0.698676105	0.001494807
HNRNPDL	-0.643045062	0.001508328
HNRNPU	-0.630635583	0.001508328
PABPC1	-0.55171418	0.001508328
ALKBH8	-0.621646054	0.00152129
B3GNT5	-0.680944325	0.001524895
SETD8	-0.539413109	0.001527436
EXOC2	0.621872828	0.001540497
SOWAHB	1.185240009	0.001540497
PPP1CC	-0.594217836	0.001541306
TRIM14	-0.680445578	0.00154415
KIF15	-0.657192823	0.001548093
MEMO1	-0.688298694	0.001554853
HECW2	0.95993003	0.001555608
MTMR11	0.621153629	0.001556973
C1orf21	-0.936368604	0.001563925
RPS15A	-0.851641569	0.001573453
CHPT1	-0.783683119	0.001579669
NAALADL2	1.287476139	0.001583331
CAPS2	1.026113455	0.001585666
EIF3M	-0.832192888	0.001585666
ADM5	-1.020161102	0.001587766
NR1I2	-0.673313111	0.001589427
OSR2	-0.953058478	0.001591271
EIF2B1	-0.625520069	0.001595189
ZNF3	-0.688771561	0.001596374
NAF1	-0.812074666	0.00160619
GNG7	0.908675855	0.001611894
PSKH1	0.895917082	0.001616936
SACS	-1.022130912	0.001616936
APOL2	0.604859007	0.001621069
NPTXR	0.841105836	0.001622142
SCFD2	-0.669720938	0.001622142
HDDC2	-0.625394547	0.001627269
CYP11A1	1.519843066	0.001628303
LINC00466	1.195928141	0.001628303
ZCCHC24	0.666714839	0.001641308
CAPN8	1.216050889	0.001642815
HOMER2	1.379407102	0.001651827
MYRF	0.667480815	0.001653929
LINC00882	1.40465552	0.001670409
RPL6	-0.850370118	0.001680322
CPLX1	-0.936468419	0.001703726
DNAJA3	-0.687756686	0.00171041
ZMYND19	-0.948310418	0.00171041
FMO5	-0.739247796	0.001714436
ANP32AP1	-0.822771201	0.001723527
OSBPL2	0.601351658	0.001735544
SCARB1	-0.725598846	0.001745878
ENTPD8	1.409520582	0.001750865
OIP5-AS1	-0.596641857	0.001753543
RNF170	0.690373816	0.001755184
AMER1	-1.002740402	0.001784509
FAM83C	1.54154498	0.001784709
SLC6A8	-0.679140053	0.001784709
IFI30	-0.788352368	0.001785061
CTDNEP1	-0.552290184	0.001788651
CHD7	-0.81833455	0.00179194
WIPF3	-0.789319117	0.001818938
LYRM9	0.916715515	0.001822363
QSOX2	-0.662504227	0.001834455
ENOSF1	-0.625261177	0.001835381
FAM114A1	0.702882867	0.001835381
SLC25A42	0.742736273	0.001835381
VKORC1	-0.658081988	0.001835381
DLG1-AS1	1.367517579	0.001870236
OAZ2	0.607375397	0.001875436
NAGK	0.709528594	0.001880934
HNRNPA2B1	-0.591913389	0.001892315
CCT2	-0.650434248	0.001904392
HID1	0.846768999	0.001904392
RRN3	-0.594700877	0.00190509
MIR548AP	1.065753112	0.001914207
C5AR1	0.800237966	0.001928986
TIFA	-0.625067431	0.001928986
RPL23	-0.830936976	0.001932425
ELOVL6	-0.770381316	0.001933718
TMOD1	0.697405046	0.001939255
BTRC	0.562681321	0.001949183
CHAC2	-0.703192057	0.001949183
LOC100507506	1.520026737	0.001949183
ADCY3	-0.777397076	0.001954999
C17orf76-AS1	-0.825514296	0.001954999
GRID2IP	1.037343373	0.001955926
DENND5B	1.01055051	0.001957127
SURF6	-0.907890432	0.001957127
RNU6-28P	-0.90808898	0.001964621
DENND5B-AS1	1.440545566	0.001968421
APOBEC3F	0.778281049	0.001974819
ZCWPW1	0.903951745	0.001991761
HN1L	-0.488116469	0.001995571
XPO6	-0.567589866	0.002003993
IGSF3	0.574767759	0.002011106
TSC22D3	0.951585855	0.002022218
RPL26	-0.91732341	0.002035464
KIF22	-0.647907647	0.002049854
SAPCD2	-0.946024735	0.002056508
AKIRIN2	-0.643340493	0.002060442
JPH1	-0.948851115	0.002069174
MRAS	0.565846513	0.00208275
TMEM201	-1.06444103	0.002091969
TTLL12	-1.053479613	0.00209211
GFPT2	0.742607385	0.002111411
GPR124	0.884585625	0.002114821
FER1L5	1.400915636	0.002124747
TMEM59L	1.056894927	0.002149099
P4HB	-0.594330485	0.002154965
BAI1	1.091656541	0.002158975
LYSMD2	-0.721418311	0.002158975
SMIM14	0.835490427	0.002159129
FGFBP3	-1.332952187	0.002168591
GRAMD1C	0.864775385	0.002182707
MRPL42	-0.572140624	0.002189694
RPL38	-0.826824193	0.002209721
METTL13	-0.536135556	0.00221793
ABHD17C	-0.59674355	0.002220589
BEND6	0.683435041	0.002220589
TTC18	0.981818516	0.002262722
MFSD2A	-0.591753197	0.002267846
NCBP2	-0.671714126	0.002279642
EPS8L1	1.049842449	0.002291495
NOL8	-0.638580128	0.002291495
PFN1	-0.71659642	0.00232917
TRIT1	-0.614742939	0.00232917
POGK	-0.518548794	0.002329782
STX12	0.537747057	0.002333771
ATAD3B	-1.062792826	0.002334759
TPRG1L	0.668584201	0.002334759
MGC72080	-0.911908581	0.002338663
C17orf103	1.078786213	0.002339064
ALYREF	-0.890117457	0.002340139
SLC26A11	0.877540757	0.002340139
EIF5	-0.589633055	0.002341122
NABP2	-0.538620827	0.002343799
IFT27	0.610296705	0.002344837
CATSPER1	1.223701742	0.002345458
SLC38A1	-0.742049433	0.002345458
CRLS1	-0.70431361	0.002354389
LINC00894	0.983659712	0.002354806
TRIM35	-0.613089312	0.002354806
XKR8	0.702329085	0.002362408
C5	1.470486729	0.002385996
LRRC8D	-0.705150698	0.002385996
CCM2L	1.334552879	0.002389206
ANO10	0.588086803	0.002389507
BBS2	0.623903496	0.002398347
KCTD15	-0.834574302	0.002416437
TXLNG	-0.690598117	0.002422326
ICA1L	0.911509888	0.002445744
PGP	-0.927726451	0.002445744
CDC123	-0.586723273	0.002449134
C12orf45	-0.905861308	0.002450931
FGD1	0.717435024	0.002451173
GOLGB1	0.681807861	0.00245392
YY1	-0.583718024	0.002463283
RIMS3	0.565611825	0.002468719
CDCA4	-0.699251536	0.002475862
MR1	0.73406417	0.002475862
SERPINB1	0.77823388	0.002475862
FAM222B	0.510891872	0.002489604
HNRNPD	-0.614533194	0.002489838
TTC25	1.029871062	0.002506776
DDT	-0.93331899	0.002506844
MYH14	0.90450925	0.00251732
CYS1	1.152682195	0.002519926
NDUFS1	-0.507691129	0.002528325
TIMM17A	-0.693350284	0.002528436
P4HA1	-0.489627128	0.0025451
PRICKLE1	0.646124776	0.002566286
RPS11	-0.775515095	0.002566286
SUGT1	-0.730882298	0.002566286
VDAC1	-0.648567606	0.002566286
LYRM4	-0.722360513	0.002579176
QPCTL	-0.820552487	0.002579176
ZMYM6NB	0.732088513	0.002579176
FBXO15	1.283016832	0.00258408
FLJ22184	1.075164344	0.002584189
USP15	-0.596515939	0.002598735
SNORA8	-1.030000919	0.002607605
FAM98A	-0.554388765	0.002607816
C1orf145	1.228274962	0.002617065
RPS7	-0.802236254	0.002618441
COMMD9	-0.621740385	0.002632893
ACAT1	-0.658626475	0.002634558
STEAP1B	-1.488467282	0.002647671
IPP	0.653978913	0.002653755
FICD	0.922422946	0.002659112
SECISBP2L	0.879452097	0.002659112
SMCR7	0.936292655	0.002667767
TRMT61A	-1.17622375	0.002690755
TMEM200A	0.977117397	0.00269242
CACNB3	0.724343815	0.002694073
MFI2	0.769182398	0.002709361
RASGRF1	0.843845655	0.002711093
GRWD1	-0.736772903	0.002715747
RIMKLA	0.624020457	0.002726443
CCT7	-0.608794284	0.002732174
TDG	-0.575242709	0.002773869
IFT81	0.677092259	0.002776955
ADPGK	-0.596584297	0.002797714
TIMM9	-0.741492639	0.002803207
LCA5L	1.023051574	0.002810329
HNRNPH1	-0.588755868	0.002831749
RAI14	-0.654213701	0.00283194
RDH13	-0.84359494	0.00283194
VKORC1L1	-0.668670956	0.00283194
RCAN3AS	1.463672618	0.002844503
MXRA7	0.51699998	0.002845979
UBE3D	-0.747801835	0.002845979
ATP11C	-0.867287123	0.002848455
ESRRA	-0.813774151	0.002848455
CCT6A	-0.67504478	0.002864793
LMLN	0.865136173	0.002864793
FEN1	-0.613356667	0.002865497
KBTBD6	-0.809436961	0.002866603
POU5F1B	1.420967206	0.002892228
PSRC1	-0.699528582	0.002892228
TP53	-0.606085033	0.002892228
PDZD7	0.828258212	0.00291422
SND1	-0.506969602	0.002925773
H2AFZ	-0.761830317	0.002939279
PRR13	-0.625016326	0.002942412
AMN1	0.787799918	0.002945503
DFFA	-0.526496469	0.002945503
FASTKD1	-0.656183889	0.002948901
TRIOBP	0.785312128	0.00296027
ZNF696	-0.711099718	0.00297456
ETF1	-0.550943869	0.002977506
TRMT6	-0.588894173	0.002982278
MYPN	1.194275019	0.002985262
AMD1	-0.613092911	0.002986234
PTPRU	-0.811926211	0.003002922
TARDBP	-0.555140278	0.003011834
GPX8	-0.707670031	0.003024908
CHEK2	-0.573081462	0.003029036
DGKB	1.320833215	0.003030808
NFIB	-0.82063533	0.003031265
RNF125	-0.747116165	0.003031265
AFG3L2	-0.556027171	0.00304083
HOXA5	-0.771633104	0.00304083
MPP2	0.628341483	0.00304083
NAT8L	-1.0495373	0.00304083
PCGF1	-0.668554657	0.003058365
EFHC1	0.658522843	0.00305892
LOC646329	0.621154826	0.00305892
LOC100508120	0.852723324	0.003061077
ZNF276	-0.579940252	0.003074045
RPS23	-0.889623186	0.003084163
GPSM2	-0.590030375	0.003088948
PSD3	-0.915228114	0.003088948
ZC3H15	-0.594149649	0.003088948
CISD1	-0.675360399	0.003109898
COLGALT1	-0.738502477	0.003109898
RPL10A	-0.81531246	0.003109898
POLR3B	-0.644123557	0.003120122
PEG10	-0.959487944	0.003182394
ACVR2B	-0.743679394	0.003188585
FBXW4	0.816706105	0.003189745
GSTM2	1.117585487	0.003189976
KCNIP2-AS1	-1.050523011	0.003210738
TRAF5	-0.96462721	0.003226471
FDPS	-0.613698974	0.003226664
INTS10	-0.468949113	0.003248816
SUV39H2	-0.570405309	0.003248816
MYLK4	1.260305642	0.003255521
CACNA1D	1.299998525	0.003261952
ARSK	-0.892715097	0.003276133
ACSL5	0.946953576	0.003279718
MCM2	-0.649702846	0.003293725
LDHB	-0.8244906	0.003318757
APPL2	0.54669915	0.00332914
TBCK	0.672257102	0.003364737
TIMELESS	0.524651762	0.003373551
PLEKHH1	0.608723968	0.003382401
METTL3	-0.552538961	0.003406772
MRPL17	-0.758019293	0.00340783
FLJ37035	0.945425793	0.003408381
ZNHIT6	-0.691346915	0.003439923
GLCE	0.678518216	0.003456455
RAC3	-1.085102833	0.00345766
COQ2	-0.578776808	0.003466096
TUFM	-0.754390209	0.003478884
DMGDH	1.215855604	0.003499097
ADAMTSL5	0.685261832	0.003508139
DDX20	-0.542321326	0.00353477
FKRP	0.656004048	0.00353477
SYT1	0.65570296	0.00353477
AP1AR	-0.672669967	0.003542349
PINK1	0.883792736	0.003546686
ATP1B3	-0.593115314	0.003555602
SDHB	-0.665857249	0.003555602
TEAD3	0.617517638	0.003557662
NAA10	-0.761680161	0.003572067
ZCCHC7	-0.640240701	0.003572067
MATR3	-0.645075781	0.003581208
LANCL2	0.500917547	0.003586389
SKA3	-0.591499349	0.00359272
SNX24	0.584364427	0.003596403
COQ10A	0.70679462	0.003596459
IFT88	0.646959703	0.003620412
METTL16	-0.60833149	0.003629144
E2F4	-0.699392879	0.003640287
TK2	0.675278594	0.003643571
UTP23	-0.525327868	0.003643571
IMPDH1	-0.792307133	0.003643831
GRHL2	-0.657036656	0.003652166
CHORDC1	-0.693640597	0.003653651
TIAL1	-0.517580387	0.003659329
TFAP2E	-0.779293833	0.003666062
LPCAT4	-0.648667334	0.003697917
UTP18	-0.549911909	0.003697917
BCL2L1	0.507173421	0.003700409
DENND3	0.855502558	0.003712569
CRAT	0.900024273	0.003744092
PSMC3IP	-0.528363175	0.003776338
RANGAP1	-0.815921473	0.003776338
AIM1	-0.797425553	0.003798523
NLGN2	0.647717622	0.003848031
CDK2AP1	-0.604776698	0.003863161
TSPAN15	0.720284071	0.003878623
LHPP	0.745371484	0.003919481
SART3	-0.49235148	0.003919481
PLK1	-0.631900315	0.003928315
NUS1	-0.637919333	0.003929851
CCT8	-0.701691992	0.003932864
RPLP0	-0.735918531	0.003934095
B3GALT6	-0.758511748	0.003934289
TRAF1	1.066098238	0.004081541
KLHL18	-0.661119204	0.004084616
TMBIM4	0.502638278	0.004100255
CCNB3	0.910653468	0.004101008
DIXDC1	-0.894573663	0.004108131
TYW3	-0.579070277	0.004112162
EIF2S1	-0.573546191	0.004121798
MALL	0.526975533	0.004121798
RIOK2	-0.636136011	0.004121798
SLC6A9	-0.938388676	0.004132072
C1orf43	-0.574694081	0.004171737
RPL7L1	-0.700811773	0.004176981
GTF3A	-0.616471906	0.004183848
MGME1	-0.527853122	0.004226437
TMEM173	-0.592591698	0.004231559
PCID2	-0.466607128	0.004231951
SNRPD3	-0.627324882	0.00423266
MARCH2	0.857432773	0.004239875
NCS1	-0.64534747	0.004239875
TMEM179B	-0.714016966	0.004239875
RETSAT	0.500041925	0.00424666
PIGV	0.630671159	0.004253049
AKR1A1	-0.810142629	0.004261325
RPL3	-0.72930345	0.004265323
RPL9	-0.859326999	0.004266722
C6orf165	1.196735792	0.004268708
STOML2	-0.60651595	0.004321843
IL10RB	0.562622599	0.004328895
PPAN-P2RY11	-0.941925489	0.004333587
HM13-AS1	1.290031569	0.004348965
SMARCD3	0.604166499	0.00436282
KAT2A	-0.665269015	0.004379446
CDS2	0.498733801	0.004441751
HSF5	-0.869458852	0.004444415
REPIN1	-0.671932393	0.004453971
NDRG1	0.810913533	0.004476876
LOC643837	-0.644318742	0.004478169
C1orf198	-0.619929817	0.004492726
SDF2L1	-1.152778773	0.004492726
RTBDN	0.794351693	0.004523373
ABCF2	-0.47817504	0.004530999
PYROXD2	0.652218616	0.004546664
ENTPD4	0.666148858	0.004567016
RPL11	-0.781019708	0.004574986
ABHD3	0.637892696	0.004579332
CTU2	-1.017075582	0.004583901
EIF2B3	-0.606475283	0.004590792
GPRC5A	0.542955139	0.004607501
TESC	-0.782962353	0.004625387
KLF15	-1.270612014	0.004627291
COA6	-0.805841462	0.004637718
TCEB3	-0.56073866	0.004637718
FANK1	0.763811639	0.004642925
TMEM53	0.909957166	0.00467901
FAM19A3	-1.414782918	0.00469437
LCN12	1.34062965	0.004694495
HMGA2	0.679567094	0.004712617
SLC2A1	0.910411983	0.004712617
TOMM40L	-0.617262744	0.004721042
SFXN3	0.49438747	0.004751783
GRIPAP1	0.536970882	0.004753781
DUSP7	-0.689298403	0.004767583
KCND1	0.791604393	0.00478716
C3orf83	1.412727653	0.004806626
RAD51B	0.623037011	0.004812309
STK36	0.585525642	0.004822265
ELAC1	0.769902688	0.004824565
PPM1G	-0.540888364	0.004829257
C16orf52	0.791670941	0.00484207
MPPE1	0.540919105	0.004853715
SNAPIN	0.623588394	0.004876
CYP3A5	1.308936508	0.004876803
LRRC37A3	0.87482837	0.004880599
ERCC6	0.651395683	0.004883918
KLRC3	1.033054687	0.00488925
LOC283335	0.770974667	0.00488925
NTSR1	0.664421377	0.004919157
RPL35	-0.93365587	0.004919157
SLC6A6	-0.784314776	0.004920186
RABGAP1	0.59285972	0.004921165
MRPS26	-0.765372397	0.004940165
SLC39A14	-0.529626345	0.004940165
DLAT	-0.596125371	0.004962239
ANKRD37	-1.121441518	0.004979369
LOC645249	-0.931470885	0.004979369
SENP2	0.511700065	0.004979369
UNC119	0.550244581	0.004979369
TAPT1-AS1	0.949226198	0.004988334
PIGX	0.620038017	0.004997087
LOC285074	-0.901780238	0.005000208
PVT1	-0.559267259	0.005002646
CACNA2D2	0.767347891	0.005004576
PITPNM3	0.683872474	0.005004576
SLC3A2	-0.720221248	0.005014274
RPL12	-0.731673545	0.005015528
EPSTI1	1.341331277	0.005027619
XRCC5	-0.57123649	0.005038173
C9orf78	-0.498826035	0.005049952
ZBTB38	0.74232258	0.005049952
LZTR1	-0.788594904	0.005058134
BIRC3	0.810874808	0.005061912
HM13	-0.473108675	0.005064003
ANKRD16	-0.637807073	0.005067126
ADCK1	0.549159323	0.005069088
AURKA	-0.507974519	0.005081049
ZDHHC3	0.460988802	0.005091245
LAPTM4B	-0.589204385	0.00509545
CMTM6	0.597244193	0.005123014
RNF149	-0.504829299	0.005123577
UNG	-0.520871932	0.00515292
LOC728537	1.030713803	0.005153693
TCTN1	0.572382281	0.005173639
DNAI1	1.18889817	0.005186774
BBS10	0.687489137	0.005197396
SLC10A4	-0.63360137	0.005197396
TBCEL	0.668130594	0.005197396
TPD52L1	-0.595850742	0.005197396
OXNAD1	-0.572031872	0.005198091
PLA2G4C	1.148391867	0.005198091
BET1L	-0.45973399	0.005199896
RASAL1	-0.686847845	0.005199896
KLRC2	1.07708658	0.005202118
CHODL	1.233209601	0.005211244
PCOLCE2	-0.631415226	0.005211244
BAIAP3	1.086274075	0.005221642
LONRF1	-0.598044575	0.005221642
FTSJ2	-0.54808454	0.005235612
LOC100507462	0.82305651	0.005244541
LOC100652768	1.054166636	0.005267958
AK2	-0.519213056	0.0052751
GPD1	-0.924337582	0.005275911
EWSR1	-0.448183456	0.005308812
SNAI1	-0.870510626	0.005308812
HHEX	-0.641590741	0.005319633
JTB	-0.72212703	0.005345615
C14orf159	0.631901813	0.005345798
RTDR1	1.219834394	0.005345798
ZNF749	-0.700433933	0.005350274
MYO7A	0.884888839	0.005419432
ACTBL2	1.367275946	0.005443664
VPS8	0.610107255	0.005461111
SIPA1L2	0.898347565	0.005477257
CYB561D1	0.597739864	0.005487376
CCNE1	-0.606459173	0.005505493
LOC440028	-1.086369323	0.005510961
LRRC46	0.923382187	0.005534327
PLIN5	0.978701303	0.005554442
RPS8	-0.819346432	0.005554442
SNRPG	-0.653151958	0.00555448
PRSS22	1.000649086	0.005555613
RILPL1	-0.51813116	0.005608056
LINC00239	1.20295679	0.00561166
KDM4D	0.821546732	0.00561632
DDX51	-0.729018722	0.005621487
ROBO4	1.360899064	0.005621487
STRADB	0.655589385	0.005621487
DUT	-0.628072465	0.005621698
GLRX5	-0.655775212	0.005621698
COX7B	-0.74115255	0.005657579
EXOC7	0.6057911	0.005657579
RNPS1	-0.636250394	0.005668271
INTS8	-0.52113215	0.005689232
CCDC6	-0.56802912	0.005693223
TTYH1	1.360406713	0.005709861
NAA25	-0.676737983	0.005713077
GLRX3	-0.550268505	0.005721056
SDCBP	0.568603719	0.005724483
RPS3A	-0.833453827	0.005725392
TROAP	-0.560983755	0.00573369
GCFC2	-0.645043975	0.005735784
UBE2C	-0.644593654	0.005735784
ING5	-0.538649449	0.005747028
MCMBP	-0.54040433	0.005747028
SLC16A5	0.786269845	0.005772583
CATSPERB	-1.202619302	0.005776886
NCAPD2	-0.586096331	0.005854044
VAMP3	0.54854906	0.005878381
GAS7	0.690344956	0.005886238
MORF4L2	-0.544104827	0.005886238
TTL	-0.548455201	0.005888634
ZNF385A	0.736230069	0.005888634
FBXO41	-0.523690291	0.00589717
TRIAP1	-0.803953138	0.00589993
RGS6	0.926866146	0.005902973
CHN1	-0.931249625	0.005908076
SMARCA1	0.563222604	0.005908076
EPCAM	-0.602851796	0.005939828
SLC44A2	0.52464651	0.005964641
PLP2	-0.49367796	0.00596698
TOMM7	-0.881441896	0.00596698
LRRC45	-1.004697497	0.005981556
TMEM147	-0.789508288	0.005981984
ZIC5	-0.592359281	0.005981984
NOL9	-0.464189548	0.005985019
ATP9B	0.693842519	0.006013997
FGD4	0.7117151	0.006013997
TNS3	-0.721614221	0.006033328
BSPRY	0.726570443	0.006043051
PARP12	0.578183145	0.006043051
SMIM4	-0.696330558	0.006044879
MIR22HG	0.64236556	0.006086326
NDUFAF6	-0.584039032	0.006086326
NUDC	-0.62054659	0.006086326
CCDC64	0.640341314	0.006101674
MDH2	-0.712101746	0.006101933
MIR4697HG	-0.645353122	0.006101933
MSL2	-0.504324713	0.006101933
TTPAL	0.535777076	0.006101933
TFAM	-0.527297095	0.006135837
FBXO31	-0.617467854	0.006142666
CUEDC1	0.679407507	0.00616024
RAP2B	-0.570378875	0.00621557
[truncated: 12,332 more rows]
