# Supplementary material for: The TRRAP transcription cofactor represses interferon-stimulated genes in colorectal cancer cells
Source: eLife. 2022 Mar 4;11:e69705. doi: 10.7554/eLife.69705 (PMC8926402; doi:10.7554/eLife.69705)
Supplement: Supplementary file 4. — Genome-wide occupancy profile of TRRAP in HCT116 cells. 'NarrowPeaks' output files from MACS2 peak calling analyses of duplicate anti-HA CUT&RUN-seq experiments performed in AID-TRRAP cells, treated with either NaOH or auxin (IAA) for 12 hr, compared to a control IgG CUT&RUN-seq sample. [file elife-69705-supp4.xlsx]

## Sheet: Table S4
Supplemental Table 4. Genome-wide occupancy profile of TRRAP in HCT116 cells. 'NarrowPeaks' output files from MACS2 peak calling analyses of duplicate anti-HA CUT&RUN-seq experiments performed in AID-TRRAP cells, treated with either NaOH or auxin (IAA) for 12 hours, compared to a control IgG CUT&RUN-seq sample.

## Sheet: MACS2-NarrowPeaks-NaOHcondition
chr	start	end	name	score	strand	SignalValue	pValue(-log10)	qValue(-log10)	peak
chr1	29022	29364	MACS2_peak_1	59	.	5.51809	8.62031	5.95754	169
chr1	110100	110301	MACS2_peak_2	20	.	3.48881	4.38533	2.02117	34
chr1	118778	118997	MACS2_peak_3	33	.	4.26853	5.80716	3.30659	117
chr1	127432	127739	MACS2_peak_4	59	.	4.44484	8.64230	5.97885	174
chr1	442049	442467	MACS2_peak_5	71	.	6.32887	9.92090	7.15809	207
chr1	564472	566881	MACS2_peak_6	20742	.	9.99104	2079.55518	2074.27710	1695
chr1	567154	570338	MACS2_peak_7	26576	.	9.81712	2662.92505	2657.64282	423
chr1	712479	712795	MACS2_peak_8	25	.	3.89636	5.01351	2.57198	144
chr1	713475	714676	MACS2_peak_9	244	.	13.14458	27.86055	24.46827	467
chr1	744545	744801	MACS2_peak_10	32	.	4.38153	5.76384	3.26360	210
chr1	762200	763366	MACS2_peak_11	177	.	10.71040	20.98501	17.78702	675
chr1	844568	844965	MACS2_peak_12	32	.	4.38153	5.76384	3.26360	110
chr1	875662	876314	MACS2_peak_13	61	.	5.84204	8.82715	6.12053	85
chr1	877164	877372	MACS2_peak_14	51	.	5.35520	7.76771	5.13215	78
chr1	878580	878826	MACS2_peak_15	32	.	4.38153	5.76384	3.26360	89
chr1	894428	895178	MACS2_peak_16	124	.	8.22565	15.39745	12.40833	426
chr1	901453	902642	MACS2_peak_17	104	.	7.78938	13.38474	10.46167	131
chr1	904927	905137	MACS2_peak_18	32	.	4.38153	5.76384	3.26360	119
chr1	911399	912068	MACS2_peak_19	71	.	6.32887	9.92090	7.15809	348
chr1	932255	932608	MACS2_peak_20	24	.	3.89469	4.82695	2.40078	17
chr1	934955	937769	MACS2_peak_21	451	.	19.96029	49.03338	45.16520	774
chr1	941579	942520	MACS2_peak_22	314	.	14.71959	35.03697	31.47118	360
chr1	948032	949342	MACS2_peak_23	74	.	5.24906	10.21554	7.45026	716
chr1	953067	953611	MACS2_peak_24	82	.	6.81571	11.04648	8.23093	285
chr1	954644	955282	MACS2_peak_25	81	.	6.49394	10.89015	8.10212	552
chr1	955622	956251	MACS2_peak_26	41	.	4.86836	6.74546	4.17793	567
chr1	959833	960180	MACS2_peak_27	51	.	5.35520	7.76771	5.13215	251
chr1	987716	988149	MACS2_peak_28	18	.	3.46343	4.16949	1.80876	228
chr1	999445	999732	MACS2_peak_29	32	.	4.38153	5.76384	3.26360	83
chr1	1004276	1004645	MACS2_peak_30	18	.	3.46343	4.16949	1.80876	204
chr1	1009365	1010104	MACS2_peak_31	41	.	4.86836	6.74546	4.17793	388
chr1	1014832	1015751	MACS2_peak_32	244	.	13.14458	27.86055	24.46827	437
chr1	1034611	1034822	MACS2_peak_33	34	.	4.04753	5.94366	3.42514	134
chr1	1051289	1051824	MACS2_peak_34	135	.	8.65858	16.58269	13.54356	372
chr1	1097889	1098420	MACS2_peak_35	70	.	6.06101	9.82874	7.09522	261
chr1	1143307	1143797	MACS2_peak_36	93	.	7.30254	12.20171	9.33300	386
chr1	1166059	1167660	MACS2_peak_37	135	.	8.63410	16.54206	13.50959	1485
chr1	1209301	1209583	MACS2_peak_38	128	.	8.76305	15.82769	12.80681	125
chr1	1240231	1240511	MACS2_peak_39	128	.	8.76305	15.82769	12.80681	145
chr1	1240823	1241577	MACS2_peak_40	61	.	5.84204	8.82715	6.12053	148
chr1	1243059	1244390	MACS2_peak_41	400	.	17.31716	43.77759	40.01505	596
chr1	1244669	1245019	MACS2_peak_42	51	.	5.35520	7.76771	5.13215	143
chr1	1253573	1253849	MACS2_peak_43	91	.	6.92686	11.97929	9.13896	160
chr1	1259730	1260383	MACS2_peak_44	112	.	7.79272	14.23432	11.29346	239
chr1	1280059	1281392	MACS2_peak_45	389	.	18.01294	42.73800	38.99072	176
chr1	1282861	1283770	MACS2_peak_46	315	.	15.57876	35.13193	31.55071	438
chr1	1310243	1311879	MACS2_peak_47	483	.	20.93396	52.24486	48.31373	478
chr1	1333804	1335445	MACS2_peak_48	244	.	13.14458	27.86055	24.46827	1032
chr1	1343060	1343357	MACS2_peak_49	20	.	3.37294	4.39607	2.02688	192
chr1	1351850	1352139	MACS2_peak_50	32	.	4.38153	5.76384	3.26360	201
chr1	1405947	1407373	MACS2_peak_51	192	.	10.98520	22.51909	19.27856	1026
chr1	1407616	1408006	MACS2_peak_52	32	.	4.38153	5.76384	3.26360	286
chr1	1440228	1441237	MACS2_peak_53	374	.	17.52611	41.19234	37.47620	591
chr1	1446343	1448404	MACS2_peak_54	547	.	22.88131	58.78577	54.74562	866
chr1	1509128	1510964	MACS2_peak_55	165	.	10.22356	19.66451	16.51326	943
chr1	1550552	1551144	MACS2_peak_56	116	.	8.27622	14.59389	11.62228	318
chr1	1551658	1551908	MACS2_peak_57	24	.	3.89469	4.82695	2.40078	207
chr1	1562783	1564743	MACS2_peak_58	414	.	17.75009	45.27349	41.48051	1376
chr1	1586692	1586941	MACS2_peak_59	24	.	3.89469	4.82695	2.40078	92
chr1	1590375	1591426	MACS2_peak_60	204	.	11.68407	23.68285	20.40595	228
chr1	1617730	1618262	MACS2_peak_61	82	.	6.81571	11.04648	8.23093	234
chr1	1623834	1625079	MACS2_peak_62	190	.	11.19724	22.32472	19.08742	197
chr1	1649386	1649815	MACS2_peak_63	38	.	3.74302	6.40857	3.87996	98
chr1	1650517	1650733	MACS2_peak_64	20	.	3.66173	4.47066	2.09759	3
chr1	1655389	1656258	MACS2_peak_65	209	.	9.11679	24.23940	20.95091	634
chr1	1677816	1678621	MACS2_peak_66	258	.	13.63142	29.28542	25.85659	194
chr1	1690089	1690403	MACS2_peak_67	51	.	5.35520	7.76771	5.13215	184
chr1	1709158	1710831	MACS2_peak_68	335	.	12.15572	37.13327	33.51081	1317
chr1	1820765	1823224	MACS2_peak_69	104	.	7.78938	13.38474	10.46167	2007
chr1	1825525	1825731	MACS2_peak_70	18	.	3.45364	4.15465	1.80613	164
chr1	1840510	1841032	MACS2_peak_71	152	.	9.73673	18.36413	15.25465	179
chr1	1850343	1851196	MACS2_peak_72	411	.	12.63271	44.94016	41.15771	570
chr1	1981096	1981713	MACS2_peak_73	61	.	5.84204	8.82715	6.12053	575
chr1	2053100	2053383	MACS2_peak_74	32	.	3.22323	5.77628	3.27584	258
chr1	2064700	2065048	MACS2_peak_75	82	.	6.81571	11.04648	8.23093	198
chr1	2071291	2072105	MACS2_peak_76	499	.	21.42080	53.86567	49.90660	186
chr1	2121077	2121343	MACS2_peak_77	51	.	5.35520	7.76771	5.13215	105
chr1	2126238	2127029	MACS2_peak_78	258	.	13.63142	29.28542	25.85659	229
chr1	2143804	2144351	MACS2_peak_79	190	.	11.19724	22.32472	19.08742	350
chr1	2160351	2160553	MACS2_peak_80	32	.	4.38153	5.76384	3.26360	39
chr1	2246069	2246289	MACS2_peak_81	32	.	4.38153	5.76384	3.26360	98
chr1	2292396	2292921	MACS2_peak_82	24	.	3.89469	4.82695	2.40078	386
chr1	2322812	2323436	MACS2_peak_83	233	.	12.12201	26.75078	23.38654	294
chr1	2343285	2345970	MACS2_peak_84	140	.	9.24989	17.08484	14.01875	624
chr1	2457556	2458250	MACS2_peak_85	531	.	22.39447	57.13634	53.12248	273
chr1	2477597	2478608	MACS2_peak_86	140	.	9.24989	17.08484	14.01875	599
chr1	2517865	2518496	MACS2_peak_87	230	.	12.65774	26.45143	23.09855	161
chr1	2586551	2586932	MACS2_peak_88	21	.	2.41749	4.53147	2.15805	64
chr1	3229646	3230149	MACS2_peak_89	91	.	6.92686	11.97929	9.13896	207
chr1	3371113	3371812	MACS2_peak_90	18	.	3.46343	4.16949	1.80876	107
chr1	3566615	3566954	MACS2_peak_91	71	.	6.32887	9.92090	7.15809	91
chr1	3568996	3569382	MACS2_peak_92	71	.	6.32887	9.92090	7.15809	126
chr1	3591566	3591877	MACS2_peak_93	140	.	9.24989	17.08484	14.01875	110
chr1	3688856	3689185	MACS2_peak_94	41	.	4.86836	6.74546	4.17793	222
chr1	3713127	3713631	MACS2_peak_95	114	.	7.08318	14.36163	11.41602	86
chr1	3773571	3774261	MACS2_peak_96	128	.	8.76305	15.82769	12.80681	427
chr1	3816753	3818043	MACS2_peak_97	515	.	21.90763	55.49624	51.50897	459
chr1	6051927	6053163	MACS2_peak_98	287	.	13.85373	32.22040	28.71022	378
chr1	6243535	6243752	MACS2_peak_99	29	.	4.11945	5.35755	2.90482	119
chr1	6244039	6244342	MACS2_peak_100	42	.	4.74875	6.80963	4.23496	123
chr1	6259162	6260138	MACS2_peak_101	371	.	16.45130	40.81817	37.12151	551
chr1	6264836	6266788	MACS2_peak_102	374	.	17.52611	41.19234	37.47620	1371
chr1	6280331	6280577	MACS2_peak_103	33	.	4.32929	5.90199	3.38868	62
chr1	6295796	6296353	MACS2_peak_104	51	.	5.35520	7.76771	5.13215	222
chr1	6320187	6320645	MACS2_peak_105	71	.	6.32887	9.92090	7.15809	221
chr1	6446379	6446797	MACS2_peak_106	71	.	6.32887	9.92090	7.15809	225
chr1	6452920	6454388	MACS2_peak_107	818	.	30.67069	86.30679	81.86530	838
chr1	6474339	6474639	MACS2_peak_108	56	.	5.49260	8.27012	5.61755	170
chr1	6480105	6480660	MACS2_peak_109	61	.	5.84204	8.82715	6.12053	197
chr1	6483515	6484045	MACS2_peak_110	50	.	4.72212	7.62695	5.02631	342
chr1	6484332	6484985	MACS2_peak_111	20	.	3.37294	4.39607	2.02688	358
chr1	6507399	6508565	MACS2_peak_112	359	.	17.03927	39.65856	35.97637	826
chr1	6509167	6509422	MACS2_peak_113	25	.	3.89636	5.01351	2.57198	55
chr1	6549337	6551143	MACS2_peak_114	128	.	8.76305	15.82769	12.80681	1124
chr1	6583922	6584347	MACS2_peak_115	32	.	4.38153	5.76384	3.26360	353
chr1	6614227	6614580	MACS2_peak_116	61	.	5.84204	8.82715	6.12053	311
chr1	6639946	6640460	MACS2_peak_117	61	.	5.84204	8.82715	6.12053	209
chr1	6650868	6651167	MACS2_peak_118	15	.	3.40785	3.93978	1.59902	74
chr1	6660710	6662239	MACS2_peak_119	230	.	12.65774	26.45143	23.09855	803
chr1	6662623	6664417	MACS2_peak_120	204	.	11.68407	23.68285	20.40595	531
chr1	6672870	6673888	MACS2_peak_121	217	.	12.17091	25.05865	21.74361	766
chr1	6674531	6674745	MACS2_peak_122	32	.	4.38153	5.76384	3.26360	54
chr1	6684539	6686081	MACS2_peak_123	470	.	18.79057	50.96001	47.05497	498
chr1	6844247	6845380	MACS2_peak_124	396	.	13.53705	43.40419	39.65347	965
chr1	7022759	7023059	MACS2_peak_125	51	.	5.19515	7.79680	5.15019	140
chr1	7058562	7058766	MACS2_peak_126	41	.	4.86836	6.74546	4.17793	150
chr1	7177799	7178043	MACS2_peak_127	51	.	5.35520	7.76771	5.13215	28
chr1	7325984	7326355	MACS2_peak_128	157	.	8.85179	18.90529	15.78635	148
chr1	7359022	7360197	MACS2_peak_129	93	.	7.30254	12.20171	9.33300	443
chr1	7360969	7361474	MACS2_peak_130	70	.	5.81468	9.77918	7.05585	243
chr1	7461725	7462134	MACS2_peak_131	150	.	8.98680	18.11433	15.02667	313
chr1	7530870	7531620	MACS2_peak_132	414	.	17.75009	45.27349	41.48051	420
chr1	7843587	7844290	MACS2_peak_133	372	.	14.50365	41.00221	37.29907	476
chr1	7870562	7870846	MACS2_peak_134	53	.	4.92445	7.96717	5.31803	124
chr1	8013886	8014716	MACS2_peak_135	94	.	6.40859	12.32079	9.44663	644
chr1	8020979	8022994	MACS2_peak_136	230	.	12.65774	26.45143	23.09855	828
chr1	8064769	8065178	MACS2_peak_137	32	.	4.38153	5.76384	3.26360	270
chr1	8075045	8075373	MACS2_peak_138	25	.	3.89636	5.01351	2.57198	104
chr1	8075718	8075945	MACS2_peak_139	41	.	4.86836	6.74546	4.17793	131
chr1	8076434	8076815	MACS2_peak_140	51	.	5.35520	7.76771	5.13215	111
chr1	8077314	8078160	MACS2_peak_141	61	.	5.62808	8.79691	6.12053	415
chr1	8078599	8079227	MACS2_peak_142	61	.	5.84204	8.82715	6.12053	367
chr1	8079818	8080542	MACS2_peak_143	70	.	6.04387	9.80105	7.07517	255
chr1	8080878	8083812	MACS2_peak_144	140	.	9.24989	17.08484	14.01875	985
chr1	8084502	8085530	MACS2_peak_145	92	.	7.21346	12.05708	9.21455	210
chr1	8086091	8086708	MACS2_peak_146	51	.	5.35520	7.76771	5.13215	454
chr1	8087669	8088814	MACS2_peak_147	220	.	11.68908	25.42011	22.09388	653
chr1	8091198	8091829	MACS2_peak_148	61	.	5.84204	8.82715	6.12053	162
chr1	8100535	8101280	MACS2_peak_149	177	.	10.71040	20.98501	17.78702	396
chr1	8104568	8104851	MACS2_peak_150	32	.	4.38153	5.76384	3.26360	239
chr1	8106298	8106904	MACS2_peak_151	150	.	8.98680	18.11433	15.02667	230
chr1	8107140	8108325	MACS2_peak_152	104	.	7.78938	13.38474	10.46167	704
chr1	8122023	8122308	MACS2_peak_153	25	.	3.89636	5.01351	2.57198	207
chr1	8135796	8136684	MACS2_peak_154	51	.	5.19515	7.79680	5.15019	585
chr1	8136893	8138902	MACS2_peak_155	195	.	10.79262	22.75516	19.51236	1377
chr1	8143273	8143969	MACS2_peak_156	42	.	4.76222	6.83087	4.24723	540
chr1	8149455	8149689	MACS2_peak_157	32	.	4.38153	5.76384	3.26360	174
chr1	8150071	8150963	MACS2_peak_158	71	.	6.32887	9.92090	7.15809	176
chr1	8154581	8155370	MACS2_peak_159	50	.	4.72212	7.62695	5.02631	246
chr1	8155969	8158776	MACS2_peak_160	856	.	27.91048	90.16663	85.67852	1431
chr1	8163072	8163303	MACS2_peak_161	32	.	4.38153	5.76384	3.26360	130
chr1	8177900	8178641	MACS2_peak_162	188	.	10.07879	22.10277	18.88367	399
chr1	8180807	8181855	MACS2_peak_163	147	.	9.09151	17.78898	14.70569	613
chr1	8182324	8182751	MACS2_peak_164	68	.	6.13515	9.60979	6.88829	115
chr1	8193412	8194666	MACS2_peak_165	260	.	12.98787	29.45717	26.01760	644
chr1	8197918	8198414	MACS2_peak_166	61	.	4.26003	8.84915	6.14226	172
chr1	8227254	8227489	MACS2_peak_167	58	.	5.05941	8.51369	5.85164	58
chr1	8229546	8229918	MACS2_peak_168	61	.	5.84204	8.82715	6.12053	64
chr1	8233130	8233735	MACS2_peak_169	51	.	5.35520	7.76771	5.13215	561
chr1	8234439	8234803	MACS2_peak_170	51	.	5.19515	7.79680	5.15019	153
chr1	8241724	8243024	MACS2_peak_171	719	.	27.00529	76.30376	71.99986	738
chr1	8248362	8248790	MACS2_peak_172	41	.	4.86836	6.74546	4.17793	283
chr1	8249802	8250292	MACS2_peak_173	27	.	3.71024	5.15157	2.70347	125
chr1	8253693	8255258	MACS2_peak_174	167	.	10.06977	19.92254	16.76303	910
chr1	8256345	8256604	MACS2_peak_175	24	.	3.89469	4.82695	2.40078	115
chr1	8257508	8258596	MACS2_peak_176	248	.	12.25472	28.20841	24.80255	343
chr1	8261864	8262145	MACS2_peak_177	41	.	4.86836	6.74546	4.17793	227
chr1	8262350	8262946	MACS2_peak_178	104	.	7.78938	13.38474	10.46167	251
chr1	8272070	8272478	MACS2_peak_179	71	.	6.32887	9.92090	7.15809	118
chr1	8484080	8484355	MACS2_peak_180	24	.	3.89469	4.82695	2.40078	258
chr1	8554181	8554470	MACS2_peak_181	84	.	6.27002	11.28453	8.46523	80
chr1	8563633	8563844	MACS2_peak_182	24	.	3.89469	4.82695	2.40078	173
chr1	8763633	8764048	MACS2_peak_183	22	.	3.67642	4.67476	2.29726	25
chr1	8878322	8878796	MACS2_peak_184	70	.	6.06101	9.82874	7.09522	159
chr1	8918561	8919682	MACS2_peak_185	14	.	3.03565	3.68041	1.40412	147
chr1	8922581	8923006	MACS2_peak_186	42	.	4.76222	6.83087	4.24723	122
chr1	8929020	8929258	MACS2_peak_187	51	.	5.18046	7.77342	5.13545	134
chr1	8932642	8932878	MACS2_peak_188	24	.	3.89469	4.82695	2.40078	129
chr1	8933168	8934561	MACS2_peak_189	777	.	27.70746	82.16129	77.77680	871
chr1	8935378	8935872	MACS2_peak_190	71	.	6.32887	9.92090	7.15809	375
chr1	8936154	8937022	MACS2_peak_191	51	.	5.19515	7.79680	5.15019	123
chr1	8937900	8940649	MACS2_peak_192	1089	.	37.97323	113.72186	108.98743	1108
chr1	8950215	8950655	MACS2_peak_193	51	.	5.35520	7.76771	5.13215	297
chr1	9188971	9189782	MACS2_peak_194	177	.	9.10694	20.93933	17.76116	407
chr1	9223872	9224464	MACS2_peak_195	412	.	15.51553	45.08298	41.29587	159
chr1	9241461	9241962	MACS2_peak_196	61	.	5.84204	8.82715	6.12053	351
chr1	9294837	9295571	MACS2_peak_197	36	.	3.86773	6.14041	3.61801	304
chr1	9359772	9360785	MACS2_peak_198	315	.	15.57876	35.13193	31.55071	429
chr1	9363005	9363375	MACS2_peak_199	41	.	4.38482	6.76958	4.19756	286
chr1	9488800	9489147	MACS2_peak_200	18	.	3.46343	4.16949	1.80876	56
chr1	9599325	9599751	MACS2_peak_201	41	.	4.86836	6.74546	4.17793	286
chr1	9601055	9601468	MACS2_peak_202	24	.	3.89469	4.82695	2.40078	27
chr1	9624318	9624589	MACS2_peak_203	15	.	3.40785	3.93978	1.59902	99
chr1	9648516	9649132	MACS2_peak_204	128	.	8.76305	15.82769	12.80681	416
chr1	9778930	9779598	MACS2_peak_205	104	.	7.78938	13.38474	10.46167	582
chr1	9970340	9971236	MACS2_peak_206	436	.	19.47345	47.44320	43.60373	259
chr1	10002366	10004124	MACS2_peak_207	565	.	22.01695	60.66249	56.59164	891
chr1	10018897	10019496	MACS2_peak_208	42	.	4.76222	6.83087	4.24723	440
chr1	10092643	10093843	MACS2_peak_209	342	.	15.58545	37.90381	34.27055	670
chr1	10168121	10168802	MACS2_peak_210	138	.	8.57830	16.93138	13.88725	318
chr1	10269966	10270647	MACS2_peak_211	170	.	9.92921	20.21386	17.05136	295
chr1	10271049	10272602	MACS2_peak_212	217	.	12.17091	25.05865	21.74361	844
chr1	10447926	10448217	MACS2_peak_213	25	.	3.89636	5.01351	2.57198	271
chr1	10458610	10459683	MACS2_peak_214	134	.	7.75777	16.48265	13.45217	595
chr1	10488036	10488273	MACS2_peak_215	32	.	4.38153	5.76384	3.26360	159
chr1	10490464	10491223	MACS2_peak_216	81	.	6.49394	10.89015	8.10212	53
chr1	10531722	10533172	MACS2_peak_217	104	.	6.74588	13.33072	10.43300	961
chr1	10535005	10535442	MACS2_peak_218	61	.	5.62808	8.79691	6.12053	201
chr1	10588153	10588916	MACS2_peak_219	167	.	8.01173	19.91543	16.75748	187
chr1	10635453	10635919	MACS2_peak_220	29	.	3.59146	5.40621	2.95110	429
chr1	10791318	10791682	MACS2_peak_221	24	.	3.89469	4.82695	2.40078	246
chr1	10864181	10864808	MACS2_peak_222	61	.	5.84204	8.82715	6.12053	286
chr1	11072474	11073611	MACS2_peak_223	140	.	9.24989	17.08484	14.01875	791
chr1	11119854	11120872	MACS2_peak_224	144	.	8.09506	17.57108	14.49697	408
chr1	11158911	11160223	MACS2_peak_225	190	.	11.19724	22.32472	19.08742	706
chr1	11322357	11323239	MACS2_peak_226	451	.	19.96029	49.03338	45.16520	348
chr1	11333076	11333800	MACS2_peak_227	596	.	24.34181	63.78812	59.66188	370
chr1	11713534	11713759	MACS2_peak_228	61	.	5.84204	8.82715	6.12053	56
chr1	11740952	11741599	MACS2_peak_229	217	.	12.17091	25.05865	21.74361	440
chr1	11796342	11797342	MACS2_peak_230	152	.	9.73673	18.36413	15.25465	419
chr1	11865007	11865364	MACS2_peak_231	32	.	4.38153	5.76384	3.26360	29
chr1	11865610	11866536	MACS2_peak_232	301	.	15.09192	33.64921	30.10244	293
chr1	11968319	11969890	MACS2_peak_233	170	.	9.95737	20.26096	17.09255	287
chr1	11989835	11990647	MACS2_peak_234	51	.	5.35520	7.76771	5.13215	318
chr1	11994425	11995013	MACS2_peak_235	102	.	7.35979	13.09450	10.20210	161
chr1	12039755	12041149	MACS2_peak_236	124	.	7.42047	15.41257	12.41978	539
chr1	12079283	12079594	MACS2_peak_237	152	.	9.73673	18.36413	15.25465	166
chr1	12141809	12142246	MACS2_peak_238	41	.	4.86836	6.74546	4.17793	93
chr1	12538013	12538611	MACS2_peak_239	46	.	5.03488	7.26101	4.66937	289
chr1	12600045	12600253	MACS2_peak_240	18	.	3.46343	4.16949	1.80876	28
chr1	12609938	12610260	MACS2_peak_241	58	.	4.69653	8.51086	5.85164	138
chr1	12678320	12678576	MACS2_peak_242	32	.	4.38153	5.76384	3.26360	25
chr1	12678939	12679151	MACS2_peak_243	51	.	5.35520	7.76771	5.13215	67
chr1	15322916	15323331	MACS2_peak_244	27	.	3.71024	5.15157	2.70347	182
chr1	15478717	15480012	MACS2_peak_245	97	.	7.32347	12.62585	9.74789	459
chr1	15500612	15501306	MACS2_peak_246	104	.	7.78938	13.38474	10.46167	533
chr1	15505427	15505809	MACS2_peak_247	91	.	6.92686	11.97929	9.13896	189
chr1	15527092	15527498	MACS2_peak_248	32	.	4.38153	5.76384	3.26360	115
chr1	15587691	15588103	MACS2_peak_249	20	.	3.37294	4.39607	2.02688	110
chr1	15664357	15664561	MACS2_peak_250	41	.	4.86836	6.74546	4.17793	60
chr1	15678840	15679378	MACS2_peak_251	104	.	7.78938	13.38474	10.46167	246
chr1	15680792	15681025	MACS2_peak_252	51	.	5.35520	7.76771	5.13215	169
chr1	15681229	15681452	MACS2_peak_253	70	.	6.06101	9.82874	7.09522	110
chr1	15682603	15683819	MACS2_peak_254	152	.	9.73673	18.36413	15.25465	420
chr1	15736148	15736350	MACS2_peak_255	32	.	4.38153	5.76384	3.26360	141
chr1	15850048	15852201	MACS2_peak_256	662	.	24.67696	70.48509	66.26317	1118
chr1	15852642	15853856	MACS2_peak_257	183	.	10.39030	21.52495	18.31573	427
chr1	15943792	15944546	MACS2_peak_258	128	.	8.76305	15.82769	12.80681	134
chr1	16114752	16115163	MACS2_peak_259	86	.	6.86575	11.49334	8.66610	149
chr1	16121515	16122107	MACS2_peak_260	224	.	11.92716	25.82103	22.48769	414
chr1	16123144	16123513	MACS2_peak_261	29	.	3.59146	5.40621	2.95110	354
chr1	16125499	16126194	MACS2_peak_262	70	.	5.62795	9.82328	7.09522	135
chr1	16126528	16127027	MACS2_peak_263	38	.	4.63300	6.37632	3.85000	235
chr1	16159674	16162811	MACS2_peak_264	467	.	20.44712	50.63402	46.73487	1495
chr1	16173874	16174361	MACS2_peak_265	29	.	3.59146	5.40621	2.95110	183
chr1	16175521	16177614	MACS2_peak_266	411	.	12.63271	44.94016	41.15771	965
chr1	16212347	16213222	MACS2_peak_267	42	.	4.76222	6.83087	4.24723	151
chr1	16219600	16219973	MACS2_peak_268	71	.	6.29150	9.86081	7.12687	106
chr1	16302072	16302929	MACS2_peak_269	128	.	8.76305	15.82769	12.80681	451
chr1	16402431	16403451	MACS2_peak_270	75	.	5.73400	10.36819	7.59554	310
chr1	16466219	16466796	MACS2_peak_271	41	.	4.86836	6.74546	4.17793	40
chr1	16470092	16471197	MACS2_peak_272	114	.	7.08318	14.36163	11.41602	384
chr1	16471415	16474239	MACS2_peak_273	157	.	7.73546	18.86986	15.75158	720
chr1	16481224	16483456	MACS2_peak_274	230	.	12.65774	26.45143	23.09855	1466
chr1	16488847	16489157	MACS2_peak_275	24	.	3.89469	4.82695	2.40078	147
chr1	16490612	16491224	MACS2_peak_276	16	.	3.03893	4.03355	1.69040	342
chr1	16499539	16500405	MACS2_peak_277	684	.	21.92412	72.69122	68.43394	426
chr1	16502517	16502797	MACS2_peak_278	30	.	4.08491	5.52034	3.06223	240
chr1	16508208	16508553	MACS2_peak_279	51	.	5.35520	7.76771	5.13215	108
chr1	16513941	16514767	MACS2_peak_280	71	.	6.32887	9.92090	7.15809	360
chr1	16532831	16534241	MACS2_peak_281	524	.	21.51269	56.45577	52.45612	469
chr1	16534511	16534891	MACS2_peak_282	24	.	3.89469	4.82695	2.40078	250
chr1	16543713	16544103	MACS2_peak_283	40	.	4.42590	6.56297	4.03209	171
chr1	16562558	16564074	MACS2_peak_284	344	.	16.55243	38.13699	34.48768	419
chr1	16648267	16648472	MACS2_peak_285	24	.	3.89469	4.82695	2.40078	102
chr1	16675267	16675762	MACS2_peak_286	50	.	4.72212	7.62695	5.02631	215
chr1	16678695	16679160	MACS2_peak_287	61	.	5.84204	8.82715	6.12053	148
chr1	16693290	16694518	MACS2_peak_288	1089	.	37.97323	113.72186	108.98743	534
chr1	16766745	16767125	MACS2_peak_289	128	.	8.76305	15.82769	12.80681	129
chr1	16825595	16826149	MACS2_peak_290	51	.	5.35520	7.76771	5.13215	132
chr1	16837935	16838219	MACS2_peak_291	74	.	4.91272	10.24269	7.47677	123
chr1	16839548	16841077	MACS2_peak_292	291	.	7.19147	32.61790	29.10255	488
chr1	16841606	16842086	MACS2_peak_293	29	.	3.24574	5.40560	2.95110	76
chr1	16858209	16858710	MACS2_peak_294	94	.	4.64789	12.28009	9.41109	337
chr1	16861154	16861766	MACS2_peak_295	137	.	7.18293	16.82467	13.78251	255
chr1	16871976	16872946	MACS2_peak_296	246	.	11.09395	28.01953	24.62527	344
chr1	16939867	16940685	MACS2_peak_297	396	.	9.42806	43.35746	39.60820	334
chr1	16947597	16947913	MACS2_peak_298	129	.	6.33107	15.95420	12.93274	151
chr1	16970015	16971655	MACS2_peak_299	229	.	7.69993	26.28908	22.95253	1372
chr1	16977461	16977783	MACS2_peak_300	29	.	3.47592	5.42344	2.96780	66
chr1	16981560	16981887	MACS2_peak_301	33	.	3.60633	5.90054	3.38868	87
chr1	16982985	16983222	MACS2_peak_302	58	.	4.69653	8.51086	5.85164	57
chr1	16983436	16983863	MACS2_peak_303	107	.	6.70378	13.68350	10.75754	235
chr1	16990751	16991425	MACS2_peak_304	38	.	3.99868	6.37449	3.84836	207
chr1	16991646	16993220	MACS2_peak_305	344	.	10.58629	38.14450	34.49518	1212
chr1	16993433	16994628	MACS2_peak_306	255	.	6.70392	29.00568	25.59311	283
chr1	16997654	16998036	MACS2_peak_307	42	.	4.12905	6.87652	4.29268	294
chr1	17011224	17011444	MACS2_peak_308	39	.	4.56707	6.52275	3.99296	112
chr1	17026725	17028086	MACS2_peak_309	399	.	12.39877	43.72242	39.96407	285
chr1	17029584	17030038	MACS2_peak_310	41	.	4.37034	6.74534	4.17793	297
chr1	17053396	17053656	MACS2_peak_311	36	.	3.31067	6.18956	3.66677	169
chr1	17053873	17054428	MACS2_peak_312	371	.	10.20688	40.86958	37.17120	124
chr1	17056788	17057090	MACS2_peak_313	33	.	3.45330	5.83104	3.33043	142
chr1	17066337	17067978	MACS2_peak_314	605	.	17.89257	64.71497	60.57856	1272
chr1	17068968	17069534	MACS2_peak_315	23	.	3.03080	4.76342	2.38273	59
chr1	17076450	17077248	MACS2_peak_316	214	.	8.10942	24.74759	21.45132	620
chr1	17081858	17082155	MACS2_peak_317	32	.	3.79876	5.77025	3.26991	163
chr1	17188529	17188864	MACS2_peak_318	306	.	13.47394	34.24168	30.69155	95
chr1	17199199	17199798	MACS2_peak_319	211	.	8.68980	24.45209	21.15757	321
chr1	17202380	17202629	MACS2_peak_320	70	.	5.81468	9.77918	7.05585	185
chr1	17208026	17208244	MACS2_peak_321	32	.	4.19777	5.69669	3.23642	84
chr1	17214717	17214948	MACS2_peak_322	38	.	4.44559	6.33051	3.80472	119
chr1	17221965	17222442	MACS2_peak_323	71	.	5.47286	9.91253	7.15809	374
chr1	17222673	17223628	MACS2_peak_324	486	.	9.25604	52.62652	48.69196	168
chr1	17230704	17232527	MACS2_peak_325	335	.	8.55778	37.20150	33.57866	784
chr1	17236359	17236696	MACS2_peak_326	70	.	5.84451	9.82837	7.09522	203
chr1	17287116	17287627	MACS2_peak_327	71	.	6.32887	9.92090	7.15809	269
chr1	17380160	17380862	MACS2_peak_328	177	.	10.71040	20.98501	17.78702	601
chr1	17454963	17455183	MACS2_peak_329	51	.	5.19515	7.79680	5.15019	78
chr1	17506268	17506570	MACS2_peak_330	24	.	3.89469	4.82695	2.40078	217
chr1	17559699	17560369	MACS2_peak_331	209	.	9.11679	24.23940	20.95091	158
chr1	17763856	17764456	MACS2_peak_332	190	.	11.19724	22.32472	19.08742	377
chr1	17765061	17765432	MACS2_peak_333	51	.	5.18046	7.77342	5.13545	103
chr1	17766481	17766687	MACS2_peak_334	24	.	3.89469	4.82695	2.40078	49
chr1	17767803	17768212	MACS2_peak_335	23	.	3.31520	4.70315	2.32351	344
chr1	17814435	17814764	MACS2_peak_336	144	.	8.09506	17.57108	14.49697	136
chr1	17895791	17896621	MACS2_peak_337	420	.	18.98662	45.86373	42.05637	340
chr1	19229028	19229978	MACS2_peak_338	244	.	13.14458	27.86055	24.46827	207
chr1	19253161	19253559	MACS2_peak_339	29	.	3.59146	5.40621	2.95110	27
chr1	19336208	19336871	MACS2_peak_340	140	.	9.24989	17.08484	14.01875	339
chr1	19337288	19337859	MACS2_peak_341	104	.	6.74588	13.33072	10.43300	353
chr1	19338544	19338755	MACS2_peak_342	24	.	3.89469	4.82695	2.40078	54
chr1	19500142	19500355	MACS2_peak_343	14	.	3.03565	3.68041	1.40412	46
chr1	19535357	19537722	MACS2_peak_344	493	.	20.59726	53.26770	49.32600	1714
chr1	19540251	19540501	MACS2_peak_345	25	.	3.88534	4.99655	2.56560	234
chr1	19575573	19575985	MACS2_peak_346	51	.	5.35520	7.76771	5.13215	139
chr1	19577515	19579008	MACS2_peak_347	663	.	26.28916	70.57755	66.34695	662
chr1	19638324	19639207	MACS2_peak_348	51	.	5.35520	7.76771	5.13215	242
chr1	19795823	19796051	MACS2_peak_349	51	.	5.19515	7.79680	5.15019	70
chr1	19811854	19812940	MACS2_peak_350	190	.	11.19724	22.32472	19.08742	542
chr1	19923029	19924617	MACS2_peak_351	91	.	6.90728	11.94730	9.11410	136
chr1	19969715	19970210	MACS2_peak_352	71	.	6.32887	9.92090	7.15809	112
chr1	20084820	20085370	MACS2_peak_353	61	.	5.84204	8.82715	6.12053	410
chr1	20820449	20822059	MACS2_peak_354	58	.	5.05941	8.51369	5.85164	1166
chr1	20822408	20823362	MACS2_peak_355	272	.	14.11825	30.72549	27.25708	453
chr1	20834257	20834890	MACS2_peak_356	75	.	5.73400	10.36819	7.59554	147
chr1	20938842	20939158	MACS2_peak_357	51	.	5.19515	7.79680	5.15019	208
chr1	20940017	20940766	MACS2_peak_358	258	.	13.63142	29.28542	25.85659	319
chr1	20959342	20959951	MACS2_peak_359	24	.	3.89469	4.82695	2.40078	301
chr1	20960283	20960743	MACS2_peak_360	71	.	6.32887	9.92090	7.15809	204
chr1	20987933	20988336	MACS2_peak_361	134	.	6.55029	16.42998	13.40360	62
chr1	21023115	21023756	MACS2_peak_362	66	.	5.37888	9.39731	6.68176	569
chr1	21058676	21060254	MACS2_peak_363	613	.	24.82865	65.47300	61.32034	840
chr1	21111966	21112460	MACS2_peak_364	61	.	5.84204	8.82715	6.12053	233
chr1	21112909	21114185	MACS2_peak_365	165	.	10.22356	19.66451	16.51326	484
chr1	21174443	21175206	MACS2_peak_366	41	.	4.38482	6.76958	4.19756	245
chr1	21347786	21349674	MACS2_peak_367	1013	.	29.00730	106.00283	101.35067	1374
chr1	21417555	21418095	MACS2_peak_368	35	.	4.26410	6.04239	3.52230	314
chr1	21460372	21460604	MACS2_peak_369	15	.	3.40785	3.93978	1.59902	132
chr1	21476048	21477277	MACS2_peak_370	198	.	8.84052	23.13804	19.88523	609
chr1	21578605	21578848	MACS2_peak_371	24	.	3.89469	4.82695	2.40078	56
chr1	21588236	21588856	MACS2_peak_372	70	.	6.06101	9.82874	7.09522	168
chr1	21621180	21621581	MACS2_peak_373	47	.	4.90189	7.32904	4.73555	223
chr1	21651051	21651565	MACS2_peak_374	167	.	8.01173	19.91543	16.75748	302
chr1	21661024	21661323	MACS2_peak_375	24	.	3.89469	4.82695	2.40078	120
chr1	21672146	21672348	MACS2_peak_376	16	.	3.03893	4.03355	1.69040	15
chr1	21766330	21766534	MACS2_peak_377	24	.	3.89469	4.82695	2.40078	67
chr1	21934255	21934595	MACS2_peak_378	99	.	6.97762	12.88064	9.99947	251
chr1	22091409	22091719	MACS2_peak_379	75	.	5.73400	10.36819	7.59554	53
chr1	22107874	22108280	MACS2_peak_380	41	.	4.86836	6.74546	4.17793	261
chr1	22108822	22110447	MACS2_peak_381	531	.	22.39447	57.13634	53.12248	1059
chr1	22262821	22263025	MACS2_peak_382	15	.	3.40785	3.93978	1.59902	1
chr1	22263972	22264240	MACS2_peak_383	32	.	4.38153	5.76384	3.26360	234
chr1	22351481	22352727	MACS2_peak_384	499	.	21.42080	53.86567	49.90660	745
chr1	22366254	22366458	MACS2_peak_385	32	.	4.38153	5.76384	3.26360	53
chr1	22379031	22379605	MACS2_peak_386	50	.	4.72212	7.62695	5.02631	78
chr1	22379937	22380366	MACS2_peak_387	50	.	4.72212	7.62695	5.02631	219
chr1	22778226	22779143	MACS2_peak_388	93	.	7.30254	12.20171	9.33300	196
chr1	22831844	22832050	MACS2_peak_389	15	.	3.40785	3.93978	1.59902	10
chr1	23076919	23077282	MACS2_peak_390	41	.	4.86836	6.74546	4.17793	298
chr1	23158290	23159359	MACS2_peak_391	331	.	13.71812	36.73444	33.11763	582
chr1	23302770	23303319	MACS2_peak_392	61	.	5.84204	8.82715	6.12053	421
chr1	23345484	23346095	MACS2_peak_393	91	.	5.80159	12.00807	9.16592	286
chr1	23479777	23480037	MACS2_peak_394	32	.	4.38153	5.76384	3.26360	149
chr1	23493707	23493988	MACS2_peak_395	51	.	5.35520	7.76771	5.13215	83
chr1	23495056	23495686	MACS2_peak_396	82	.	6.81571	11.04648	8.23093	59
chr1	23515146	23515871	MACS2_peak_397	112	.	7.79272	14.23432	11.29346	300
chr1	23523102	23524009	MACS2_peak_398	344	.	16.55243	38.13699	34.48768	242
chr1	23524917	23525292	MACS2_peak_399	190	.	11.19724	22.32472	19.08742	210
chr1	23633249	23633473	MACS2_peak_400	14	.	3.03565	3.68041	1.40412	202
chr1	23634434	23634797	MACS2_peak_401	32	.	4.38153	5.76384	3.26360	144
chr1	23668436	23668827	MACS2_peak_402	51	.	5.35520	7.76771	5.13215	122
chr1	23669617	23671963	MACS2_peak_403	1512	.	45.45755	156.28926	151.29509	1423
chr1	23694527	23696087	MACS2_peak_404	292	.	12.66288	32.79023	29.27403	719
chr1	23703619	23704290	MACS2_peak_405	359	.	17.03927	39.65856	35.97637	309
chr1	23729405	23730748	MACS2_peak_406	119	.	8.23890	14.96768	11.99009	1061
chr1	23810777	23811221	MACS2_peak_407	102	.	7.35979	13.09450	10.20210	310
chr1	23854605	23855359	MACS2_peak_408	95	.	6.94434	12.41044	9.53468	86
chr1	23856764	23858565	MACS2_peak_409	258	.	13.63142	29.28542	25.85659	1218
chr1	23866213	23866750	MACS2_peak_410	82	.	6.81571	11.04648	8.23093	226
chr1	23881168	23884052	MACS2_peak_411	264	.	10.49812	29.93258	26.48715	1548
chr1	23884266	23884979	MACS2_peak_412	93	.	7.30254	12.20171	9.33300	317
chr1	23885578	23886399	MACS2_peak_413	124	.	8.22565	15.39745	12.40833	487
chr1	23888525	23889153	MACS2_peak_414	128	.	8.76305	15.82769	12.80681	413
chr1	24017951	24019272	MACS2_peak_415	137	.	7.18293	16.82467	13.78251	262
chr1	24019571	24019794	MACS2_peak_416	25	.	3.89636	5.01351	2.57198	6
chr1	24021343	24021832	MACS2_peak_417	24	.	3.89469	4.82695	2.40078	113
chr1	24024399	24024688	MACS2_peak_418	20	.	3.37294	4.39607	2.02688	175
chr1	24025664	24025930	MACS2_peak_419	14	.	3.03565	3.68041	1.40412	15
chr1	24073510	24073807	MACS2_peak_420	18	.	3.46343	4.16949	1.80876	234
chr1	24098772	24099039	MACS2_peak_421	14	.	3.03565	3.68041	1.40412	131
chr1	24104287	24105244	MACS2_peak_422	216	.	12.09903	24.93877	21.64063	288
chr1	24106419	24106796	MACS2_peak_423	229	.	7.69993	26.28908	22.95253	149
chr1	24116579	24117640	MACS2_peak_424	177	.	10.71040	20.98501	17.78702	818
chr1	24125724	24127677	MACS2_peak_425	246	.	11.13071	28.08687	24.68765	516
chr1	24164932	24165180	MACS2_peak_426	35	.	4.26410	6.04239	3.52230	154
chr1	24191737	24192081	MACS2_peak_427	24	.	3.89469	4.82695	2.40078	262
chr1	24285403	24286844	MACS2_peak_428	128	.	8.76305	15.82769	12.80681	246
chr1	24306341	24307865	MACS2_peak_429	140	.	9.24989	17.08484	14.01875	347
chr1	24435007	24435515	MACS2_peak_430	71	.	6.32887	9.92090	7.15809	398
chr1	24476542	24477115	MACS2_peak_431	82	.	6.81571	11.04648	8.23093	499
chr1	24592930	24593263	MACS2_peak_432	116	.	8.27622	14.59389	11.62228	220
chr1	24691393	24692152	MACS2_peak_433	104	.	6.74588	13.33072	10.43300	516
chr1	24736555	24736773	MACS2_peak_434	24	.	3.89469	4.82695	2.40078	17
chr1	24739994	24740295	MACS2_peak_435	61	.	5.84204	8.82715	6.12053	179
chr1	24741931	24742807	MACS2_peak_436	140	.	9.24989	17.08484	14.01875	141
chr1	24828806	24829643	MACS2_peak_437	116	.	8.27622	14.59389	11.62228	422
chr1	24968965	24970633	MACS2_peak_438	385	.	16.88423	42.29239	38.56299	554
chr1	24979688	24979965	MACS2_peak_439	20	.	3.37294	4.39607	2.02688	206
chr1	25004917	25005554	MACS2_peak_440	80	.	6.69021	10.84373	8.06530	168
chr1	25010180	25010592	MACS2_peak_441	74	.	5.24906	10.21554	7.45026	122
chr1	25031989	25032290	MACS2_peak_442	47	.	4.90189	7.32904	4.73555	75
chr1	25071360	25072076	MACS2_peak_443	116	.	8.27622	14.59389	11.62228	235
chr1	25255909	25256197	MACS2_peak_444	24	.	3.89469	4.82695	2.40078	34
chr1	25558587	25559977	MACS2_peak_445	328	.	15.15252	36.46429	32.86472	656
chr1	25566247	25567283	MACS2_peak_446	356	.	16.01838	39.35521	35.68964	304
chr1	25568728	25569183	MACS2_peak_447	25	.	3.89636	5.01351	2.57198	320
chr1	25569940	25570494	MACS2_peak_448	61	.	5.84204	8.82715	6.12053	186
chr1	25570728	25571211	MACS2_peak_449	41	.	4.86836	6.74546	4.17793	373
chr1	25573521	25574478	MACS2_peak_450	91	.	6.92686	11.97929	9.13896	563
chr1	25594043	25594515	MACS2_peak_451	24	.	3.89469	4.82695	2.40078	269
chr1	25663522	25665646	MACS2_peak_452	140	.	9.24989	17.08484	14.01875	1015
chr1	25670216	25670500	MACS2_peak_453	104	.	7.78938	13.38474	10.46167	154
chr1	25756310	25757788	MACS2_peak_454	697	.	27.26283	74.02065	69.74491	827
chr1	25875915	25876910	MACS2_peak_455	104	.	7.78938	13.38474	10.46167	514
chr1	25894847	25895607	MACS2_peak_456	330	.	16.06560	36.62799	33.01165	542
chr1	25942689	25942950	MACS2_peak_457	32	.	4.38153	5.76384	3.26360	130
chr1	26146153	26146374	MACS2_peak_458	32	.	4.38153	5.76384	3.26360	218
chr1	26185000	26186591	MACS2_peak_459	116	.	8.27622	14.59389	11.62228	950
chr1	26202163	26202448	MACS2_peak_460	104	.	7.78938	13.38474	10.46167	133
chr1	26216757	26217397	MACS2_peak_461	82	.	6.81571	11.04648	8.23093	252
chr1	26218920	26219510	MACS2_peak_462	71	.	6.32887	9.92090	7.15809	235
chr1	26231598	26233093	MACS2_peak_463	190	.	11.19724	22.32472	19.08742	1021
chr1	26324095	26324945	MACS2_peak_464	217	.	12.17091	25.05865	21.74361	520
chr1	26336551	26336753	MACS2_peak_465	32	.	4.35565	5.72357	3.26164	26
chr1	26362353	26362555	MACS2_peak_466	15	.	3.40785	3.93978	1.59902	85
chr1	26437290	26438016	MACS2_peak_467	41	.	4.86836	6.74546	4.17793	112
chr1	26438270	26438938	MACS2_peak_468	165	.	10.22356	19.66451	16.51326	267
chr1	26449688	26450084	MACS2_peak_469	128	.	8.76305	15.82769	12.80681	183
chr1	26496265	26497091	MACS2_peak_470	58	.	4.69653	8.51086	5.85164	236
chr1	26503658	26503960	MACS2_peak_471	128	.	8.76305	15.82769	12.80681	192
chr1	26560087	26561184	MACS2_peak_472	853	.	31.64436	89.88037	85.39463	710
chr1	26561577	26561805	MACS2_peak_473	33	.	4.31705	5.88288	3.37926	181
chr1	26563939	26564586	MACS2_peak_474	70	.	6.06101	9.82874	7.09522	312
chr1	26602154	26602929	MACS2_peak_475	188	.	9.44424	22.09430	18.87629	257
chr1	26604965	26605423	MACS2_peak_476	61	.	5.84204	8.82715	6.12053	298
chr1	26605877	26607359	MACS2_peak_477	287	.	13.85373	32.22040	28.71022	402
chr1	26610963	26611705	MACS2_peak_478	158	.	9.49751	18.97043	15.84934	289
chr1	26632706	26633293	MACS2_peak_479	152	.	9.73673	18.36413	15.25465	276
chr1	26662922	26663329	MACS2_peak_480	104	.	7.78938	13.38474	10.46167	269
chr1	26678189	26678587	MACS2_peak_481	24	.	3.89469	4.82695	2.40078	38
chr1	26713752	26714050	MACS2_peak_482	61	.	5.84204	8.82715	6.12053	167
chr1	26758692	26759307	MACS2_peak_483	104	.	7.78938	13.38474	10.46167	346
chr1	26798382	26799637	MACS2_peak_484	371	.	16.45130	40.81817	37.12151	970
chr1	26826782	26827957	MACS2_peak_485	301	.	15.09192	33.64921	30.10244	241
chr1	26857171	26857967	MACS2_peak_486	94	.	6.40859	12.32079	9.44663	561
chr1	26924017	26924495	MACS2_peak_487	33	.	4.32929	5.90199	3.38868	423
chr1	26946704	26948373	MACS2_peak_488	330	.	16.06560	36.62799	33.01165	1138
chr1	26962838	26963667	MACS2_peak_489	217	.	12.17091	25.05865	21.74361	480
chr1	27003886	27004336	MACS2_peak_490	93	.	7.30254	12.20171	9.33300	190
chr1	27018811	27019952	MACS2_peak_491	186	.	7.30291	21.83220	18.62000	148
chr1	27021666	27022700	MACS2_peak_492	171	.	10.31846	20.33508	17.16569	601
chr1	27024375	27025142	MACS2_peak_493	134	.	7.75777	16.48265	13.45217	346
chr1	27032307	27032709	MACS2_peak_494	33	.	4.32929	5.90199	3.38868	78
chr1	27049575	27050223	MACS2_peak_495	41	.	4.38482	6.76958	4.19756	165
chr1	27097813	27099673	MACS2_peak_496	230	.	12.65774	26.45143	23.09855	473
chr1	27108073	27108385	MACS2_peak_497	14	.	3.03565	3.68041	1.40412	128
chr1	27113485	27116097	MACS2_peak_498	114	.	7.08318	14.36163	11.41602	1140
chr1	27126593	27126806	MACS2_peak_499	41	.	4.86836	6.74546	4.17793	129
chr1	27175484	27176272	MACS2_peak_500	286	.	14.60509	32.18024	28.67486	409
chr1	27179730	27179964	MACS2_peak_501	82	.	6.81571	11.04648	8.23093	128
chr1	27187938	27190046	MACS2_peak_502	330	.	16.06560	36.62799	33.01165	1703
chr1	27190861	27192635	MACS2_peak_503	301	.	15.09192	33.64921	30.10244	923
chr1	27213591	27213833	MACS2_peak_504	32	.	4.38153	5.76384	3.26360	185
chr1	27216340	27216833	MACS2_peak_505	128	.	8.76305	15.82769	12.80681	300
chr1	27226517	27226887	MACS2_peak_506	82	.	6.81571	11.04648	8.23093	184
chr1	27247864	27249036	MACS2_peak_507	104	.	7.78938	13.38474	10.46167	354
chr1	27317022	27318294	MACS2_peak_508	177	.	10.71040	20.98501	17.78702	314
chr1	27319542	27320409	MACS2_peak_509	344	.	16.55243	38.13699	34.48768	419
chr1	27323436	27323729	MACS2_peak_510	70	.	6.06101	9.82874	7.09522	88
chr1	27324083	27325001	MACS2_peak_511	120	.	7.75291	15.06698	12.08837	358
chr1	27325281	27326813	MACS2_peak_512	170	.	9.95737	20.26096	17.09255	421
chr1	27337470	27337915	MACS2_peak_513	61	.	5.84204	8.82715	6.12053	326
chr1	27339390	27340045	MACS2_peak_514	155	.	8.43235	18.67712	15.56109	163
chr1	27357906	27358258	MACS2_peak_515	104	.	7.78938	13.38474	10.46167	186
chr1	27372279	27372661	MACS2_peak_516	61	.	5.84204	8.82715	6.12053	126
chr1	27438353	27439118	MACS2_peak_517	217	.	12.17091	25.05865	21.74361	349
chr1	27481722	27482156	MACS2_peak_518	190	.	11.19724	22.32472	19.08742	189
chr1	27518730	27519150	MACS2_peak_519	51	.	5.35520	7.76771	5.13215	152
chr1	27560843	27561133	MACS2_peak_520	82	.	6.81571	11.04648	8.23093	129
chr1	27648333	27649485	MACS2_peak_521	244	.	13.14458	27.86055	24.46827	320
chr1	27668025	27669637	MACS2_peak_522	93	.	7.30254	12.20171	9.33300	286
chr1	27691847	27693523	MACS2_peak_523	411	.	16.22828	44.88447	41.10373	373
chr1	27718038	27719998	MACS2_peak_524	157	.	7.73546	18.86986	15.75158	900
chr1	27721183	27721927	MACS2_peak_525	51	.	5.35520	7.76771	5.13215	575
chr1	27763185	27763635	MACS2_peak_526	135	.	8.65858	16.58269	13.54356	180
chr1	27814574	27814831	MACS2_peak_527	25	.	3.88534	4.99655	2.56560	182
chr1	27815091	27815738	MACS2_peak_528	51	.	5.35520	7.76771	5.13215	380
chr1	27815964	27817188	MACS2_peak_529	190	.	11.19724	22.32472	19.08742	1071
chr1	27854481	27855217	MACS2_peak_530	134	.	7.75777	16.48265	13.45217	350
chr1	27865051	27865325	MACS2_peak_531	71	.	6.32887	9.92090	7.15809	60
chr1	27866631	27867454	MACS2_peak_532	170	.	9.95737	20.26096	17.09255	543
chr1	27868475	27869800	MACS2_peak_533	371	.	16.45130	40.81817	37.12151	791
chr1	27883456	27884400	MACS2_peak_534	66	.	5.95032	9.31347	6.60028	394
chr1	27895018	27895429	MACS2_peak_535	82	.	6.81571	11.04648	8.23093	63
chr1	27930237	27930989	MACS2_peak_536	43	.	4.14400	6.90374	4.31811	173
chr1	27977255	27977706	MACS2_peak_537	81	.	6.49394	10.89015	8.10212	145
chr1	27985826	27986134	MACS2_peak_538	33	.	4.32929	5.90199	3.38868	68
chr1	27998764	27999095	MACS2_peak_539	50	.	4.42026	7.69442	5.09158	168
chr1	28051749	28052000	MACS2_peak_540	41	.	4.86836	6.74546	4.17793	135
chr1	28052220	28052977	MACS2_peak_541	165	.	10.22356	19.66451	16.51326	130
chr1	28099522	28099806	MACS2_peak_542	91	.	5.80159	12.00807	9.16592	125
chr1	28156904	28158024	MACS2_peak_543	104	.	7.78938	13.38474	10.46167	341
chr1	28158262	28158611	MACS2_peak_544	25	.	3.89636	5.01351	2.57198	161
chr1	28159752	28160006	MACS2_peak_545	51	.	5.35520	7.76771	5.13215	195
chr1	28233884	28234147	MACS2_peak_546	32	.	4.38153	5.76384	3.26360	222
chr1	28240650	28241592	MACS2_peak_547	188	.	9.44424	22.09430	18.87629	544
chr1	28285971	28286869	MACS2_peak_548	45	.	3.97696	7.12936	4.54056	351
chr1	28397992	28398238	MACS2_peak_549	41	.	4.86836	6.74546	4.17793	108
chr1	28399192	28399521	MACS2_peak_550	32	.	4.38153	5.76384	3.26360	154
chr1	28414073	28415664	MACS2_peak_551	195	.	7.50577	22.80741	19.55885	1008
chr1	28561963	28562859	MACS2_peak_552	217	.	12.17091	25.05865	21.74361	463
chr1	28573485	28573990	MACS2_peak_553	217	.	12.17091	25.05865	21.74361	336
chr1	28574707	28576608	MACS2_peak_554	468	.	18.21934	50.75149	46.84795	782
chr1	28654767	28655853	MACS2_peak_555	315	.	15.57876	35.13193	31.55071	851
chr1	28672594	28672860	MACS2_peak_556	13	.	3.20402	3.63331	1.36339	177
chr1	28677854	28679206	MACS2_peak_557	447	.	13.33452	48.64051	44.78410	501
chr1	28694618	28695048	MACS2_peak_558	41	.	4.86836	6.74546	4.17793	344
chr1	28695690	28696596	MACS2_peak_559	165	.	10.22356	19.66451	16.51326	514
chr1	28764021	28764948	MACS2_peak_560	220	.	11.65603	25.36436	22.04359	427
chr1	28765274	28765501	MACS2_peak_561	50	.	5.25660	7.61142	5.01467	109
chr1	28797918	28798210	MACS2_peak_562	41	.	4.86836	6.74546	4.17793	239
chr1	28827436	28828167	MACS2_peak_563	124	.	8.22565	15.39745	12.40833	266
chr1	28830893	28839603	MACS2_peak_564	508	.	17.38439	54.79173	50.82366	6405
chr1	28839974	28842858	MACS2_peak_565	152	.	9.73673	18.36413	15.25465	370
chr1	28843306	28846105	MACS2_peak_566	287	.	13.85373	32.22040	28.71022	1194
chr1	28852036	28852238	MACS2_peak_567	24	.	3.89469	4.82695	2.40078	124
chr1	28853176	28853815	MACS2_peak_568	82	.	6.81571	11.04648	8.23093	364
chr1	28872823	28873025	MACS2_peak_569	32	.	4.38153	5.76384	3.26360	30
chr1	28878831	28880271	MACS2_peak_570	177	.	10.71040	20.98501	17.78702	400
chr1	28903420	28906406	MACS2_peak_571	144	.	8.09506	17.57108	14.49697	1416
chr1	28906846	28909796	MACS2_peak_572	137	.	7.18293	16.82467	13.78251	1892
chr1	28928067	28928584	MACS2_peak_573	76	.	6.40804	10.38859	7.61388	345
chr1	28968736	28970433	MACS2_peak_574	374	.	17.52611	41.19234	37.47620	1075
chr1	28974527	28975107	MACS2_peak_575	286	.	13.81456	32.15385	28.66314	198
chr1	28975419	28976020	MACS2_peak_576	272	.	14.11825	30.72549	27.25708	256
chr1	28994868	28995296	MACS2_peak_577	51	.	5.19515	7.79680	5.15019	190
chr1	28996148	28996511	MACS2_peak_578	15	.	2.80727	3.79771	1.51882	162
chr1	29045360	29045796	MACS2_peak_579	41	.	4.86836	6.74546	4.17793	329
chr1	29062817	29063914	MACS2_peak_580	286	.	14.60509	32.18024	28.67486	568
chr1	29064191	29064864	MACS2_peak_581	123	.	8.20239	15.35898	12.37702	212
chr1	29211229	29212166	MACS2_peak_582	374	.	17.52611	41.19234	37.47620	258
chr1	29213311	29213659	MACS2_peak_583	190	.	11.19724	22.32472	19.08742	101
chr1	29240560	29241245	MACS2_peak_584	58	.	5.05941	8.51369	5.85164	275
chr1	29298709	29299272	MACS2_peak_585	43	.	4.14400	6.90374	4.31811	312
chr1	29360283	29360523	MACS2_peak_586	33	.	4.32929	5.90199	3.38868	103
chr1	29447815	29448142	MACS2_peak_587	158	.	9.52444	19.01537	15.88822	204
chr1	29448521	29449939	MACS2_peak_588	104	.	7.78938	13.38474	10.46167	642
chr1	29450543	29451487	MACS2_peak_589	208	.	11.25616	24.10518	20.81853	458
chr1	29507696	29508943	MACS2_peak_590	165	.	10.22356	19.66451	16.51326	471
chr1	29556864	29557772	MACS2_peak_591	51	.	5.19515	7.79680	5.15019	823
chr1	29609660	29609863	MACS2_peak_592	42	.	4.76222	6.83087	4.24723	152
chr1	30182386	30182591	MACS2_peak_593	41	.	4.86836	6.74546	4.17793	128
chr1	31190826	31191891	MACS2_peak_594	165	.	10.22356	19.66451	16.51326	453
chr1	31297041	31297339	MACS2_peak_595	50	.	4.72212	7.62695	5.02631	129
chr1	31382797	31383065	MACS2_peak_596	116	.	8.27622	14.59389	11.62228	153
chr1	31416844	31417084	MACS2_peak_597	15	.	3.40785	3.93978	1.59902	56
chr1	31439404	31439961	MACS2_peak_598	42	.	4.76222	6.83087	4.24723	425
chr1	31493597	31493871	MACS2_peak_599	15	.	3.40785	3.93978	1.59902	163
chr1	31538003	31539053	MACS2_peak_600	451	.	19.96029	49.03338	45.16520	451
chr1	31627563	31628931	MACS2_peak_601	531	.	22.39447	57.13634	53.12248	618
chr1	31643375	31644130	MACS2_peak_602	467	.	20.44712	50.63402	46.73487	429
chr1	31655076	31655316	MACS2_peak_603	24	.	3.89469	4.82695	2.40078	64
chr1	31769302	31770062	MACS2_peak_604	223	.	10.45612	25.64818	22.31578	445
chr1	31895419	31895722	MACS2_peak_605	82	.	6.81571	11.04648	8.23093	164
chr1	32014690	32014975	MACS2_peak_606	113	.	8.07304	14.26154	11.32044	158
chr1	32028590	32028833	MACS2_peak_607	38	.	4.49340	6.40621	3.87816	151
chr1	32040784	32042114	MACS2_peak_608	177	.	10.71040	20.98501	17.78702	675
chr1	32043249	32043583	MACS2_peak_609	41	.	4.86836	6.74546	4.17793	205
chr1	32110145	32110975	MACS2_peak_610	320	.	15.47769	35.63745	32.05310	287
chr1	32178291	32178758	MACS2_peak_611	32	.	4.38153	5.76384	3.26360	193
chr1	32180190	32181402	MACS2_peak_612	128	.	8.76305	15.82769	12.80681	993
chr1	32253950	32254964	MACS2_peak_613	124	.	8.22565	15.39745	12.40833	558
chr1	32389672	32389879	MACS2_peak_614	32	.	4.38153	5.76384	3.26360	162
chr1	32397420	32397817	MACS2_peak_615	71	.	6.32887	9.92090	7.15809	102
chr1	32400487	32401272	MACS2_peak_616	61	.	4.26003	8.84915	6.14226	116
chr1	32404019	32404791	MACS2_peak_617	148	.	9.17003	17.91957	14.83424	376
chr1	32405018	32405832	MACS2_peak_618	177	.	9.07687	20.88495	17.71063	392
chr1	32410259	32411004	MACS2_peak_619	50	.	4.72212	7.62695	5.02631	462
chr1	32420157	32421001	MACS2_peak_620	82	.	6.81571	11.04648	8.23093	438
chr1	32429623	32429825	MACS2_peak_621	24	.	3.89469	4.82695	2.40078	127
chr1	32478828	32479684	MACS2_peak_622	177	.	10.71040	20.98501	17.78702	541
chr1	32480203	32480586	MACS2_peak_623	32	.	4.38153	5.76384	3.26360	70
chr1	32538191	32539189	MACS2_peak_624	328	.	14.34289	36.45935	32.86470	494
chr1	32573166	32574554	MACS2_peak_625	138	.	8.57830	16.93138	13.88725	900
chr1	32574761	32575047	MACS2_peak_626	32	.	4.38153	5.76384	3.26360	143
chr1	32593269	32593841	MACS2_peak_627	42	.	4.76222	6.83087	4.24723	392
chr1	32598982	32599449	MACS2_peak_628	41	.	4.86836	6.74546	4.17793	184
chr1	32604933	32605227	MACS2_peak_629	51	.	5.35520	7.76771	5.13215	135
chr1	32643748	32644220	MACS2_peak_630	25	.	3.89636	5.01351	2.57198	82
chr1	32644806	32646104	MACS2_peak_631	629	.	25.31549	67.16631	62.98700	577
chr1	32671232	32671448	MACS2_peak_632	32	.	4.38153	5.76384	3.26360	45
chr1	32687680	32688538	MACS2_peak_633	71	.	6.32887	9.92090	7.15809	165
chr1	32706114	32707221	MACS2_peak_634	81	.	6.49394	10.89015	8.10212	182
chr1	32756876	32757810	MACS2_peak_635	165	.	10.22356	19.66451	16.51326	332
chr1	32800676	32801024	MACS2_peak_636	32	.	4.38153	5.76384	3.26360	203
chr1	32816654	32817367	MACS2_peak_637	499	.	21.42080	53.86567	49.90660	348
chr1	32859629	32861091	MACS2_peak_638	314	.	14.71959	35.03697	31.47118	618
chr1	32879481	32880124	MACS2_peak_639	51	.	5.35520	7.76771	5.13215	415
chr1	32913483	32915401	MACS2_peak_640	110	.	7.36527	13.96277	11.03124	404
chr1	32966141	32966412	MACS2_peak_641	32	.	4.38153	5.76384	3.26360	96
chr1	33004352	33006198	MACS2_peak_642	209	.	9.11679	24.23940	20.95091	522
chr1	33115705	33117216	MACS2_peak_643	542	.	20.15757	58.25402	54.22594	692
chr1	33118773	33119096	MACS2_peak_644	24	.	3.89469	4.82695	2.40078	300
chr1	33125306	33125510	MACS2_peak_645	24	.	3.89469	4.82695	2.40078	6
chr1	33177730	33178196	MACS2_peak_646	50	.	4.42026	7.69442	5.09158	364
chr1	33182123	33182506	MACS2_peak_647	18	.	3.46343	4.16949	1.80876	193
chr1	33190482	33191293	MACS2_peak_648	140	.	9.24989	17.08484	14.01875	382
chr1	33225080	33227818	MACS2_peak_649	342	.	15.58545	37.90381	34.27055	803
chr1	33281766	33284386	MACS2_peak_650	504	.	20.34767	54.46014	50.49284	1446
chr1	33430241	33430832	MACS2_peak_651	43	.	4.14400	6.90374	4.31811	275
chr1	33454800	33455155	MACS2_peak_652	37	.	4.57717	6.28902	3.76335	96
chr1	33457933	33458488	MACS2_peak_653	25	.	3.89636	5.01351	2.57198	47
chr1	33476777	33477106	MACS2_peak_654	13	.	3.20402	3.63331	1.36339	290
chr1	33501271	33502998	MACS2_peak_655	314	.	14.67797	34.96609	31.40708	1310
chr1	33564794	33565471	MACS2_peak_656	274	.	13.07170	30.88465	27.40818	477
chr1	33592641	33593325	MACS2_peak_657	161	.	9.39529	19.31648	16.18697	312
chr1	33647358	33647695	MACS2_peak_658	51	.	5.35520	7.76771	5.13215	128
chr1	33685640	33685904	MACS2_peak_659	41	.	4.86836	6.74546	4.17793	161
chr1	33812473	33812811	MACS2_peak_660	61	.	5.62808	8.79691	6.12053	185
chr1	33815497	33816228	MACS2_peak_661	356	.	16.01838	39.35521	35.68964	329
chr1	33896419	33897535	MACS2_peak_662	124	.	7.42047	15.41257	12.41978	346
chr1	33898967	33899653	MACS2_peak_663	128	.	8.76305	15.82769	12.80681	491
chr1	33921640	33921859	MACS2_peak_664	32	.	4.38153	5.76384	3.26360	101
chr1	33937992	33938268	MACS2_peak_665	50	.	4.72212	7.62695	5.02631	110
chr1	35220742	35221082	MACS2_peak_666	61	.	5.84204	8.82715	6.12053	187
chr1	35228856	35229472	MACS2_peak_667	195	.	10.82323	22.80659	19.55828	362
chr1	35245106	35245313	MACS2_peak_668	24	.	3.89469	4.82695	2.40078	181
chr1	35246536	35246825	MACS2_peak_669	24	.	3.89469	4.82695	2.40078	259
chr1	35249153	35249479	MACS2_peak_670	14	.	3.03565	3.68041	1.40412	106
chr1	35324970	35325780	MACS2_peak_671	93	.	7.30254	12.20171	9.33300	472
chr1	35497056	35497610	MACS2_peak_672	200	.	9.78153	23.26443	20.00776	398
chr1	35544480	35545319	MACS2_peak_673	91	.	6.92686	11.97929	9.13896	574
chr1	35638644	35638847	MACS2_peak_674	30	.	4.19529	5.47480	3.01870	59
chr1	35639335	35639750	MACS2_peak_675	24	.	3.54127	4.87491	2.44820	321
chr1	35650914	35651272	MACS2_peak_676	40	.	4.61755	6.60251	4.07154	149
chr1	35652123	35653004	MACS2_peak_677	27	.	3.71024	5.15157	2.70347	697
chr1	35657218	35659444	MACS2_peak_678	166	.	9.70852	19.84396	16.68762	1641
chr1	35734140	35734680	MACS2_peak_679	71	.	6.32887	9.92090	7.15809	203
chr1	35753702	35753966	MACS2_peak_680	32	.	4.38153	5.76384	3.26360	149
chr1	36022570	36023650	MACS2_peak_681	563	.	23.36814	60.44434	56.37654	617
chr1	36038886	36039203	MACS2_peak_682	91	.	6.92686	11.97929	9.13896	209
chr1	36039696	36039949	MACS2_peak_683	32	.	4.38153	5.76384	3.26360	64
chr1	36102900	36103126	MACS2_peak_684	32	.	4.38153	5.76384	3.26360	80
chr1	36103859	36104071	MACS2_peak_685	20	.	3.36180	4.37823	2.01534	152
chr1	36105472	36105764	MACS2_peak_686	22	.	3.67642	4.67476	2.29726	124
chr1	36106220	36106600	MACS2_peak_687	33	.	4.32929	5.90199	3.38868	311
chr1	36106869	36108354	MACS2_peak_688	443	.	18.99520	48.16791	44.32053	512
chr1	36183678	36185105	MACS2_peak_689	140	.	9.24989	17.08484	14.01875	1164
chr1	36234507	36235917	MACS2_peak_690	183	.	10.39030	21.52495	18.31573	532
chr1	36395634	36397765	MACS2_peak_691	695	.	25.54281	73.78526	69.51685	583
chr1	36473861	36474112	MACS2_peak_692	18	.	3.46343	4.16949	1.80876	236
chr1	36554343	36555291	MACS2_peak_693	80	.	6.47557	10.86032	8.07951	758
chr1	36614435	36616867	MACS2_peak_694	315	.	15.57876	35.13193	31.55071	596
chr1	36621273	36621755	MACS2_peak_695	110	.	7.36527	13.96277	11.03124	314
chr1	36622691	36623037	MACS2_peak_696	61	.	5.84204	8.82715	6.12053	97
chr1	36626301	36626887	MACS2_peak_697	70	.	6.04387	9.80105	7.07517	526
chr1	36653493	36653878	MACS2_peak_698	32	.	4.38153	5.76384	3.26360	82
chr1	36689168	36690994	MACS2_peak_699	1374	.	45.27578	142.38893	137.45844	1205
chr1	36713753	36714487	MACS2_peak_700	396	.	17.53401	43.40087	39.65147	478
chr1	36765635	36765894	MACS2_peak_701	143	.	9.15434	17.40292	14.33284	106
chr1	36772018	36772868	MACS2_peak_702	38	.	4.49340	6.40621	3.87816	385
chr1	36786443	36787539	MACS2_peak_703	91	.	6.92686	11.97929	9.13896	752
chr1	36816714	36817243	MACS2_peak_704	41	.	4.86836	6.74546	4.17793	57
chr1	36839503	36840780	MACS2_peak_705	286	.	14.60509	32.18024	28.67486	611
chr1	36850365	36850984	MACS2_peak_706	135	.	8.65858	16.58269	13.54356	417
chr1	36851283	36852733	MACS2_peak_707	997	.	28.67001	104.36153	99.72652	673
chr1	36862797	36863813	MACS2_peak_708	93	.	7.30254	12.20171	9.33300	565
chr1	36866502	36867352	MACS2_peak_709	467	.	20.44712	50.63402	46.73487	478
chr1	36928984	36930623	MACS2_peak_710	389	.	18.01294	42.73800	38.99072	1246
chr1	37920436	37921054	MACS2_peak_711	61	.	5.84204	8.82715	6.12053	94
chr1	37937206	37937723	MACS2_peak_712	93	.	7.30254	12.20171	9.33300	372
chr1	37939569	37940102	MACS2_peak_713	22	.	3.67642	4.67476	2.29726	241
chr1	37980277	37980672	MACS2_peak_714	25	.	3.89636	5.01351	2.57198	283
chr1	37999829	38000558	MACS2_peak_715	82	.	6.81571	11.04648	8.23093	539
chr1	38019677	38019881	MACS2_peak_716	24	.	3.89469	4.82695	2.40078	69
chr1	38060699	38062135	MACS2_peak_717	301	.	15.09192	33.64921	30.10244	770
chr1	38077347	38077569	MACS2_peak_718	1342	.	13.91862	139.16446	134.25444	44
chr1	38147441	38147663	MACS2_peak_719	25	.	3.89636	5.01351	2.57198	172
chr1	38155979	38156604	MACS2_peak_720	140	.	9.24989	17.08484	14.01875	320
chr1	38157460	38158432	MACS2_peak_721	483	.	20.93396	52.24486	48.31373	492
chr1	38218442	38218767	MACS2_peak_722	32	.	4.38153	5.76384	3.26360	55
chr1	38273129	38275205	MACS2_peak_723	272	.	14.11825	30.72549	27.25708	899
chr1	38325056	38325964	MACS2_peak_724	314	.	14.71959	35.03697	31.47118	477
chr1	38396959	38397533	MACS2_peak_725	51	.	5.35520	7.76771	5.13215	323
chr1	38412154	38412858	MACS2_peak_726	85	.	6.07130	11.33289	8.50917	383
chr1	38455139	38455897	MACS2_peak_727	165	.	10.22356	19.66451	16.51326	529
chr1	38465619	38466525	MACS2_peak_728	51	.	5.35520	7.76771	5.13215	542
chr1	38471162	38471610	MACS2_peak_729	24	.	3.89469	4.82695	2.40078	77
chr1	38477616	38479139	MACS2_peak_730	614	.	23.37817	65.59180	61.43399	591
chr1	39325272	39325597	MACS2_peak_731	32	.	4.38153	5.76384	3.26360	280
chr1	39424597	39425527	MACS2_peak_732	220	.	11.68908	25.42011	22.09388	279
chr1	39456421	39456991	MACS2_peak_733	80	.	6.47557	10.86032	8.07951	293
chr1	39491694	39492616	MACS2_peak_734	330	.	16.06560	36.62799	33.01165	516
chr1	39582308	39583362	MACS2_peak_735	287	.	13.85373	32.22040	28.71022	639
chr1	39644608	39645075	MACS2_peak_736	25	.	3.88534	4.99655	2.56560	38
chr1	39649320	39649849	MACS2_peak_737	112	.	7.79272	14.23432	11.29346	268
chr1	39657213	39658353	MACS2_peak_738	301	.	15.09192	33.64921	30.10244	911
chr1	39853054	39853401	MACS2_peak_739	103	.	6.48574	13.28734	10.39399	53
chr1	39858042	39858429	MACS2_peak_740	27	.	3.71024	5.15157	2.70347	40
chr1	39860212	39861281	MACS2_peak_741	93	.	7.30254	12.20171	9.33300	925
chr1	39863933	39864982	MACS2_peak_742	177	.	10.71040	20.98501	17.78702	346
chr1	39865433	39865758	MACS2_peak_743	32	.	4.38153	5.76384	3.26360	197
chr1	39873907	39874762	MACS2_peak_744	94	.	6.40859	12.32079	9.44663	454
chr1	39957012	39957469	MACS2_peak_745	42	.	4.76222	6.83087	4.24723	329
chr1	40025118	40025422	MACS2_peak_746	70	.	5.81468	9.77918	7.05585	123
chr1	40072001	40072322	MACS2_peak_747	190	.	11.19724	22.32472	19.08742	125
chr1	40105074	40105735	MACS2_peak_748	116	.	8.27622	14.59389	11.62228	434
chr1	40204374	40204807	MACS2_peak_749	116	.	8.27622	14.59389	11.62228	112
chr1	40254579	40255186	MACS2_peak_750	104	.	7.78938	13.38474	10.46167	114
chr1	40264807	40265775	MACS2_peak_751	124	.	7.42047	15.41257	12.41978	492
chr1	40348586	40349163	MACS2_peak_752	104	.	7.74338	13.30973	10.41570	452
chr1	40367543	40368103	MACS2_peak_753	188	.	11.06064	22.09773	18.87948	386
chr1	40420792	40421521	MACS2_peak_754	82	.	6.81571	11.04648	8.23093	193
chr1	40505427	40506619	MACS2_peak_755	167	.	8.01173	19.91543	16.75748	806
chr1	40626790	40627245	MACS2_peak_756	20	.	3.37294	4.39607	2.02688	24
chr1	40723021	40724392	MACS2_peak_757	104	.	6.74588	13.33072	10.43300	758
chr1	40839868	40840720	MACS2_peak_758	51	.	5.35520	7.76771	5.13215	210
chr1	40996851	40997682	MACS2_peak_759	58	.	5.05941	8.51369	5.85164	399
chr1	41131191	41131658	MACS2_peak_760	82	.	6.81571	11.04648	8.23093	178
chr1	41157311	41158205	MACS2_peak_761	551	.	21.64645	59.17960	55.13226	310
chr1	41174584	41175348	MACS2_peak_762	540	.	21.97041	58.06361	54.03657	226
chr1	41176866	41177174	MACS2_peak_763	32	.	4.38153	5.76384	3.26360	55
chr1	41249413	41249698	MACS2_peak_764	51	.	5.35520	7.76771	5.13215	131
chr1	41328069	41328321	MACS2_peak_765	61	.	5.84204	8.82715	6.12053	96
chr1	41341520	41341879	MACS2_peak_766	41	.	4.86836	6.74546	4.17793	219
chr1	41433221	41433898	MACS2_peak_767	167	.	8.01173	19.91543	16.75748	240
chr1	41443812	41444025	MACS2_peak_768	41	.	4.86836	6.74546	4.17793	74
chr1	41444751	41446224	MACS2_peak_769	1269	.	36.14481	131.84363	126.98132	719
chr1	41469181	41469849	MACS2_peak_770	112	.	7.79272	14.23432	11.29346	418
chr1	41575175	41575647	MACS2_peak_771	42	.	4.76222	6.83087	4.24723	111
chr1	41706281	41706706	MACS2_peak_772	32	.	4.38153	5.76384	3.26360	241
chr1	41847998	41848544	MACS2_peak_773	71	.	6.32887	9.92090	7.15809	136
chr1	41959005	41959238	MACS2_peak_774	32	.	4.38153	5.76384	3.26360	138
chr1	41961494	41962219	MACS2_peak_775	61	.	5.62808	8.79691	6.12053	379
chr1	42010494	42010961	MACS2_peak_776	27	.	3.71024	5.15157	2.70347	60
chr1	42128079	42128427	MACS2_peak_777	41	.	4.86836	6.74546	4.17793	54
chr1	42221592	42221863	MACS2_peak_778	32	.	4.38153	5.76384	3.26360	91
chr1	42306568	42306826	MACS2_peak_779	51	.	5.35520	7.76771	5.13215	85
chr1	42335760	42336171	MACS2_peak_780	29	.	3.59146	5.40621	2.95110	147
chr1	42420314	42421757	MACS2_peak_781	143	.	9.15434	17.40292	14.33284	1060
chr1	42501407	42501717	MACS2_peak_782	32	.	4.38153	5.76384	3.26360	208
chr1	42631972	42632271	MACS2_peak_783	15	.	3.40785	3.93978	1.59902	124
chr1	42800129	42801652	MACS2_peak_784	93	.	7.30254	12.20171	9.33300	505
chr1	42921935	42922810	MACS2_peak_785	93	.	7.30254	12.20171	9.33300	454
chr1	42928277	42928959	MACS2_peak_786	93	.	7.30254	12.20171	9.33300	463
chr1	43123704	43124369	MACS2_peak_787	273	.	11.58959	30.81360	27.34312	141
chr1	43146198	43149557	MACS2_peak_788	614	.	23.37817	65.59180	61.43399	1749
chr1	43153699	43153926	MACS2_peak_789	41	.	4.86836	6.74546	4.17793	87
chr1	43154371	43154654	MACS2_peak_790	51	.	5.35520	7.76771	5.13215	77
chr1	43156543	43156744	MACS2_peak_791	32	.	4.38153	5.76384	3.26360	143
chr1	43173688	43174091	MACS2_peak_792	33	.	4.32929	5.90199	3.38868	124
chr1	43232470	43233380	MACS2_peak_793	155	.	8.43235	18.67712	15.56109	416
chr1	43282659	43283168	MACS2_peak_794	374	.	17.52611	41.19234	37.47620	322
chr1	43311900	43312289	MACS2_peak_795	82	.	6.81571	11.04648	8.23093	283
chr1	43389775	43390369	MACS2_peak_796	112	.	7.79272	14.23432	11.29346	289
chr1	43402142	43402368	MACS2_peak_797	29	.	3.59146	5.40621	2.95110	158
chr1	43406453	43408061	MACS2_peak_798	330	.	16.06560	36.62799	33.01165	1341
chr1	43408603	43408917	MACS2_peak_799	14	.	3.03565	3.68041	1.40412	53
chr1	43423969	43425102	MACS2_peak_800	188	.	9.44424	22.09430	18.87629	686
chr1	43432626	43433390	MACS2_peak_801	246	.	12.55494	28.09664	24.69230	172
chr1	43474219	43474902	MACS2_peak_802	71	.	6.32887	9.92090	7.15809	144
chr1	43637767	43638514	MACS2_peak_803	359	.	17.03927	39.65856	35.97637	340
chr1	43672264	43673503	MACS2_peak_804	286	.	14.60509	32.18024	28.67486	618
chr1	43814280	43815559	MACS2_peak_805	580	.	23.85498	62.11185	58.01537	781
chr1	43823768	43824950	MACS2_peak_806	188	.	10.07879	22.10277	18.88367	675
chr1	43833005	43834723	MACS2_peak_807	286	.	14.60509	32.18024	28.67486	572
chr1	43838016	43839851	MACS2_peak_808	695	.	25.54281	73.78526	69.51685	1018
chr1	43855214	43855966	MACS2_peak_809	244	.	13.14458	27.86055	24.46827	164
chr1	43919502	43920553	MACS2_peak_810	61	.	5.84204	8.82715	6.12053	512
chr1	43938053	43939405	MACS2_peak_811	480	.	17.14519	51.96201	48.04680	409
chr1	43940980	43942506	MACS2_peak_812	128	.	6.90666	15.82617	12.80681	678
chr1	43988868	43989239	MACS2_peak_813	18	.	3.46343	4.16949	1.80876	267
chr1	43991618	43992136	MACS2_peak_814	128	.	8.76305	15.82769	12.80681	227
chr1	43994926	43995290	MACS2_peak_815	32	.	4.38153	5.76384	3.26360	201
chr1	43996110	43997207	MACS2_peak_816	58	.	5.05941	8.51369	5.85164	170
chr1	44015731	44016003	MACS2_peak_817	61	.	5.84204	8.82715	6.12053	249
chr1	44047932	44048148	MACS2_peak_818	124	.	8.22565	15.39745	12.40833	110
chr1	44115384	44116649	MACS2_peak_819	644	.	22.12948	68.65122	64.45737	484
chr1	44173121	44173639	MACS2_peak_820	155	.	8.43235	18.67712	15.56109	240
chr1	44241965	44242412	MACS2_peak_821	51	.	5.35520	7.76771	5.13215	235
chr1	44249148	44249807	MACS2_peak_822	158	.	9.52444	19.01537	15.88822	344
chr1	44287575	44288314	MACS2_peak_823	104	.	7.78938	13.38474	10.46167	374
chr1	44301042	44301251	MACS2_peak_824	33	.	4.32929	5.90199	3.38868	73
chr1	44395117	44395798	MACS2_peak_825	140	.	9.24989	17.08484	14.01875	198
chr1	44399472	44400671	MACS2_peak_826	93	.	7.30254	12.20171	9.33300	445
chr1	44411867	44412660	MACS2_peak_827	315	.	15.57876	35.13193	31.55071	637
chr1	44435400	44436206	MACS2_peak_828	286	.	14.60509	32.18024	28.67486	344
chr1	44439880	44440678	MACS2_peak_829	220	.	11.65603	25.36436	22.04359	491
chr1	44444310	44444597	MACS2_peak_830	51	.	5.35520	7.76771	5.13215	229
chr1	44445519	44445761	MACS2_peak_831	61	.	5.84204	8.82715	6.12053	81
chr1	44456782	44457794	MACS2_peak_832	272	.	14.11825	30.72549	27.25708	356
chr1	44495310	44497259	MACS2_peak_833	459	.	19.04888	49.82292	45.94124	303
chr1	44620547	44620891	MACS2_peak_834	51	.	5.18046	7.77342	5.13545	114
chr1	44679079	44679304	MACS2_peak_835	51	.	5.35520	7.76771	5.13215	102
chr1	44793479	44793942	MACS2_peak_836	91	.	5.80159	12.00807	9.16592	104
chr1	44997814	44998320	MACS2_peak_837	91	.	6.90728	11.94730	9.11410	259
chr1	45070142	45070389	MACS2_peak_838	18	.	3.46343	4.16949	1.80876	33
chr1	45097126	45098464	MACS2_peak_839	272	.	14.11825	30.72549	27.25708	611
chr1	45139849	45140456	MACS2_peak_840	525	.	16.29972	56.58357	52.58128	166
chr1	45186682	45187877	MACS2_peak_841	124	.	7.42047	15.41257	12.41978	545
chr1	45195009	45195254	MACS2_peak_842	32	.	4.38153	5.76384	3.26360	215
chr1	45195917	45198020	MACS2_peak_843	264	.	10.49812	29.93258	26.48715	978
chr1	45204792	45205771	MACS2_peak_844	155	.	8.43235	18.67712	15.56109	429
chr1	45240533	45241729	MACS2_peak_845	420	.	18.98662	45.86373	42.05637	370
chr1	45241956	45242593	MACS2_peak_846	71	.	6.32887	9.92090	7.15809	219
chr1	45244299	45244588	MACS2_peak_847	82	.	6.81571	11.04648	8.23093	106
chr1	45245955	45246332	MACS2_peak_848	42	.	4.76222	6.83087	4.24723	294
chr1	45247416	45247669	MACS2_peak_849	41	.	4.86836	6.74546	4.17793	84
chr1	45251912	45252155	MACS2_peak_850	67	.	5.39671	9.42798	6.70854	90
chr1	45259356	45260015	MACS2_peak_851	94	.	6.40859	12.32079	9.44663	130
chr1	45265268	45266213	MACS2_peak_852	1053	.	34.63432	110.03884	105.34131	395
chr1	45272426	45274502	MACS2_peak_853	2199	.	62.70720	225.12361	219.96115	889
chr1	45275678	45276232	MACS2_peak_854	71	.	6.32887	9.92090	7.15809	33
chr1	45282147	45283116	MACS2_peak_855	104	.	7.78938	13.38474	10.46167	247
chr1	45284799	45285693	MACS2_peak_856	223	.	10.45612	25.64818	22.31578	567
chr1	45476784	45477830	MACS2_peak_857	75	.	5.73400	10.36819	7.59554	914
chr1	45768834	45770207	MACS2_peak_858	414	.	17.75009	45.27349	41.48051	798
chr1	45777747	45777985	MACS2_peak_859	24	.	3.89469	4.82695	2.40078	121
chr1	45805399	45806569	MACS2_peak_860	246	.	12.51944	28.03657	24.64063	345
chr1	45822070	45822407	MACS2_peak_861	15	.	3.40785	3.93978	1.59902	191
chr1	45956683	45957306	MACS2_peak_862	244	.	13.14458	27.86055	24.46827	336
chr1	45965461	45966480	MACS2_peak_863	209	.	9.11679	24.23940	20.95091	433
chr1	45974126	45974586	MACS2_peak_864	15	.	3.40785	3.93978	1.59902	294
chr1	45977313	45977603	MACS2_peak_865	20	.	3.37294	4.39607	2.02688	0
chr1	45978443	45978653	MACS2_peak_866	61	.	5.84204	8.82715	6.12053	68
chr1	45981712	45981961	MACS2_peak_867	41	.	4.86836	6.74546	4.17793	103
chr1	45986471	45986806	MACS2_peak_868	32	.	4.38153	5.76384	3.26360	107
chr1	45987047	45988791	MACS2_peak_869	828	.	29.00625	87.26856	82.81564	795
chr1	46016047	46017145	MACS2_peak_870	799	.	27.36888	84.40924	79.99837	474
chr1	46049020	46051195	MACS2_peak_871	233	.	12.12201	26.75078	23.38654	433
chr1	46066153	46066572	MACS2_peak_872	24	.	3.89469	4.82695	2.40078	253
chr1	46070183	46070547	MACS2_peak_873	43	.	4.65175	6.92787	4.34114	40
chr1	46151652	46154285	MACS2_peak_874	946	.	31.94617	99.24893	94.65989	920
chr1	46216391	46216837	MACS2_peak_875	61	.	5.84204	8.82715	6.12053	64
chr1	46268381	46269465	MACS2_peak_876	170	.	9.92921	20.21386	17.05136	580
chr1	46357432	46358615	MACS2_peak_877	204	.	11.68407	23.68285	20.40595	626
chr1	46394291	46395493	MACS2_peak_878	272	.	14.11825	30.72549	27.25708	780
chr1	46648727	46649438	MACS2_peak_879	272	.	14.11825	30.72549	27.25708	528
chr1	46663546	46664465	MACS2_peak_880	61	.	5.84204	8.82715	6.12053	345
chr1	46712718	46714091	MACS2_peak_881	135	.	8.65858	16.58269	13.54356	612
chr1	46767824	46768244	MACS2_peak_882	41	.	4.83961	6.70025	4.16790	214
chr1	46768690	46770291	MACS2_peak_883	948	.	27.65812	99.46832	94.87502	428
chr1	46799311	46799600	MACS2_peak_884	71	.	6.32887	9.92090	7.15809	63
chr1	46804860	46807142	MACS2_peak_885	483	.	20.93396	52.24486	48.31373	1797
chr1	46813678	46814126	MACS2_peak_886	91	.	6.92686	11.97929	9.13896	295
chr1	46908167	46908436	MACS2_peak_887	104	.	7.78938	13.38474	10.46167	167
chr1	47069938	47070263	MACS2_peak_888	82	.	6.81571	11.04648	8.23093	95
chr1	47082548	47082848	MACS2_peak_889	41	.	4.38482	6.76958	4.19756	218
chr1	47779383	47780535	MACS2_peak_890	333	.	13.49177	37.01115	33.39027	695
chr1	47799508	47800643	MACS2_peak_891	204	.	11.68407	23.68285	20.40595	540
chr1	47903115	47903689	MACS2_peak_892	50	.	4.72212	7.62695	5.02631	351
chr1	49962298	49962558	MACS2_peak_893	15	.	3.40785	3.93978	1.59902	76
chr1	50482868	50483133	MACS2_peak_894	116	.	4.13023	14.60886	11.63719	93
chr1	51424894	51425106	MACS2_peak_895	32	.	4.38153	5.76384	3.26360	123
chr1	51425434	51426524	MACS2_peak_896	128	.	8.76305	15.82769	12.80681	587
chr1	51433732	51434627	MACS2_peak_897	93	.	7.30254	12.20171	9.33300	253
chr1	51701131	51702181	MACS2_peak_898	182	.	10.65590	21.42515	18.22352	684
chr1	51796899	51797311	MACS2_peak_899	113	.	7.05978	14.32020	11.37843	345
chr1	51983297	51985021	MACS2_peak_900	82	.	5.52533	11.10135	8.28340	1387
chr1	52035118	52035888	MACS2_peak_901	124	.	8.22565	15.39745	12.40833	284
chr1	52082339	52083281	MACS2_peak_902	120	.	7.75291	15.06698	12.08837	335
chr1	52087883	52088762	MACS2_peak_903	135	.	8.65858	16.58269	13.54356	299
chr1	52090623	52090926	MACS2_peak_904	24	.	3.89469	4.82695	2.40078	139
chr1	52102681	52103631	MACS2_peak_905	71	.	6.32887	9.92090	7.15809	533
chr1	52194973	52196030	MACS2_peak_906	51	.	5.35520	7.76771	5.13215	559
chr1	52281953	52282358	MACS2_peak_907	24	.	3.89469	4.82695	2.40078	176
chr1	52343582	52343897	MACS2_peak_908	61	.	5.84204	8.82715	6.12053	140
chr1	52344195	52345640	MACS2_peak_909	711	.	24.42167	75.46264	71.17191	593
chr1	52363091	52363352	MACS2_peak_910	25	.	3.89636	5.01351	2.57198	140
chr1	52363569	52363996	MACS2_peak_911	32	.	4.32808	5.68070	3.22051	51
chr1	52436063	52436277	MACS2_peak_912	95	.	6.94434	12.41044	9.53468	169
chr1	52498953	52499854	MACS2_peak_913	170	.	9.95737	20.26096	17.09255	672
chr1	52520512	52522551	MACS2_peak_914	451	.	19.96029	49.03338	45.16520	1472
chr1	52607479	52608598	MACS2_peak_915	81	.	6.49394	10.89015	8.10212	733
chr1	52623621	52624463	MACS2_peak_916	158	.	9.52444	19.01537	15.88822	602
chr1	52708393	52709596	MACS2_peak_917	93	.	7.30254	12.20171	9.33300	856
chr1	52830491	52832382	MACS2_peak_918	177	.	10.71040	20.98501	17.78702	1136
chr1	52868860	52871038	MACS2_peak_919	500	.	19.60755	53.99235	50.03071	1192
chr1	52874617	52874880	MACS2_peak_920	24	.	3.89469	4.82695	2.40078	149
chr1	53017977	53019143	MACS2_peak_921	93	.	7.30254	12.20171	9.33300	877
chr1	53163226	53164596	MACS2_peak_922	177	.	8.28799	20.97563	17.78702	440
chr1	53168423	53169273	MACS2_peak_923	255	.	11.60764	28.95292	25.54040	448
chr1	53192052	53192377	MACS2_peak_924	71	.	6.32887	9.92090	7.15809	176
chr1	53662338	53662821	MACS2_peak_925	152	.	9.73673	18.36413	15.25465	199
chr1	53685698	53686463	MACS2_peak_926	344	.	16.55243	38.13699	34.48768	417
chr1	53703675	53704092	MACS2_peak_927	25	.	3.89636	5.01351	2.57198	302
chr1	53791373	53793420	MACS2_peak_928	573	.	15.67391	61.44690	57.36474	616
chr1	53793803	53794040	MACS2_peak_929	32	.	4.38153	5.76384	3.26360	57
chr1	53878859	53879400	MACS2_peak_930	170	.	9.95737	20.26096	17.09255	360
chr1	54302616	54304666	MACS2_peak_931	783	.	29.69701	82.76057	78.36464	1482
chr1	54355532	54355859	MACS2_peak_932	71	.	6.32887	9.92090	7.15809	82
chr1	54410817	54412292	MACS2_peak_933	871	.	32.13120	91.67714	87.17120	951
chr1	54422351	54423310	MACS2_peak_934	34	.	4.04753	5.94366	3.42514	787
chr1	54481977	54482488	MACS2_peak_935	75	.	6.12736	10.29273	7.52467	387
chr1	54518412	54519597	MACS2_peak_936	177	.	10.71040	20.98501	17.78702	589
chr1	54665736	54666094	MACS2_peak_937	140	.	9.24989	17.08484	14.01875	79
chr1	54872153	54872714	MACS2_peak_938	41	.	4.86836	6.74546	4.17793	354
chr1	54872918	54873382	MACS2_peak_939	82	.	6.81571	11.04648	8.23093	340
chr1	54874066	54874350	MACS2_peak_940	24	.	3.89469	4.82695	2.40078	248
chr1	54954010	54954416	MACS2_peak_941	42	.	4.76222	6.83087	4.24723	162
chr1	55007845	55008925	MACS2_peak_942	86	.	6.86575	11.49334	8.66610	332
chr1	55181203	55182119	MACS2_peak_943	300	.	14.24626	33.55350	30.02773	443
chr1	55230008	55230709	MACS2_peak_944	165	.	10.22356	19.66451	16.51326	408
chr1	55321869	55322186	MACS2_peak_945	32	.	4.38153	5.76384	3.26360	52
chr1	55322472	55322798	MACS2_peak_946	14	.	3.03565	3.68041	1.40412	28
chr1	55352226	55352966	MACS2_peak_947	71	.	6.32887	9.92090	7.15809	153
chr1	55436761	55437462	MACS2_peak_948	51	.	5.35520	7.76771	5.13215	157
chr1	55606439	55606707	MACS2_peak_949	61	.	5.84204	8.82715	6.12053	53
chr1	55680785	55681232	MACS2_peak_950	116	.	8.27622	14.59389	11.62228	186
chr1	55894647	55895483	MACS2_peak_951	342	.	15.58545	37.90381	34.27055	371
chr1	57154244	57154588	MACS2_peak_952	91	.	5.80159	12.00807	9.16592	201
chr1	59011286	59012571	MACS2_peak_953	116	.	8.27622	14.59389	11.62228	1034
chr1	59049872	59050989	MACS2_peak_954	144	.	8.09506	17.57108	14.49697	353
chr1	59165329	59165693	MACS2_peak_955	32	.	4.38153	5.76384	3.26360	248
chr1	59221161	59221393	MACS2_peak_956	41	.	4.86836	6.74546	4.17793	181
chr1	59249149	59251220	MACS2_peak_957	547	.	22.88131	58.78577	54.74562	671
chr1	59280747	59281197	MACS2_peak_958	101	.	7.33898	13.06036	10.17477	128
chr1	59314569	59314966	MACS2_peak_959	33	.	4.32929	5.90199	3.38868	37
chr1	59347074	59347314	MACS2_peak_960	33	.	4.32929	5.90199	3.38868	155
chr1	59348792	59349374	MACS2_peak_961	152	.	9.73673	18.36413	15.25465	216
chr1	59369205	59369940	MACS2_peak_962	93	.	7.30254	12.20171	9.33300	458
chr1	59755856	59756092	MACS2_peak_963	25	.	3.89636	5.01351	2.57198	217
chr1	59762093	59763238	MACS2_peak_964	234	.	10.79341	26.86087	23.49257	386
chr1	59764733	59765129	MACS2_peak_965	41	.	4.86836	6.74546	4.17793	260
chr1	59892707	59893024	MACS2_peak_966	51	.	5.19515	7.79680	5.15019	77
chr1	60196497	60197158	MACS2_peak_967	71	.	6.32887	9.92090	7.15809	130
chr1	61522508	61523181	MACS2_peak_968	51	.	5.35520	7.76771	5.13215	329
chr1	61542624	61543869	MACS2_peak_969	116	.	8.27622	14.59389	11.62228	172
chr1	61803798	61804043	MACS2_peak_970	51	.	5.35520	7.76771	5.13215	105
chr1	62189926	62191297	MACS2_peak_971	566	.	17.12852	60.68563	56.61368	1015
chr1	62207517	62208427	MACS2_peak_972	82	.	6.81571	11.04648	8.23093	386
chr1	62212305	62212560	MACS2_peak_973	24	.	3.89469	4.82695	2.40078	227
chr1	62305370	62305573	MACS2_peak_974	36	.	4.52267	6.20386	3.68091	115
chr1	62587427	62588242	MACS2_peak_975	94	.	6.40859	12.32079	9.44663	432
chr1	62696332	62696621	MACS2_peak_976	32	.	4.38153	5.76384	3.26360	199
chr1	62901936	62903084	MACS2_peak_977	344	.	16.55243	38.13699	34.48768	359
chr1	62920240	62920442	MACS2_peak_978	24	.	3.89469	4.82695	2.40078	140
chr1	63153471	63154513	MACS2_peak_979	57	.	5.16355	8.36483	5.70974	827
chr1	63249485	63249739	MACS2_peak_980	211	.	8.42180	24.40676	21.11560	110
chr1	63833156	63833683	MACS2_peak_981	140	.	9.24989	17.08484	14.01875	274
chr1	63988644	63989173	MACS2_peak_982	51	.	5.19515	7.79680	5.15019	106
chr1	64058922	64060218	MACS2_peak_983	173	.	10.10143	20.50171	17.33134	1087
chr1	64128001	64128891	MACS2_peak_984	116	.	8.27622	14.59389	11.62228	517
chr1	64809058	64809506	MACS2_peak_985	24	.	3.89469	4.82695	2.40078	55
chr1	65363723	65364536	MACS2_peak_986	235	.	11.84623	26.89136	23.52179	610
chr1	65468361	65468709	MACS2_peak_987	41	.	4.86836	6.74546	4.17793	269
chr1	65532267	65533535	MACS2_peak_988	61	.	5.84204	8.82715	6.12053	872
chr1	65613325	65613666	MACS2_peak_989	51	.	5.35520	7.76771	5.13215	167
chr1	65613999	65614741	MACS2_peak_990	51	.	5.19515	7.79680	5.15019	261
chr1	65885425	65886758	MACS2_peak_991	116	.	8.27622	14.59389	11.62228	513
chr1	65889532	65890074	MACS2_peak_992	41	.	4.38482	6.76958	4.19756	247
chr1	65891471	65891729	MACS2_peak_993	32	.	4.38153	5.76384	3.26360	29
chr1	66728078	66728340	MACS2_peak_994	24	.	3.89469	4.82695	2.40078	171
chr1	66731911	66732965	MACS2_peak_995	82	.	6.81571	11.04648	8.23093	606
chr1	66736148	66736351	MACS2_peak_996	27	.	3.71024	5.15157	2.70347	199
chr1	66736604	66738131	MACS2_peak_997	283	.	12.14259	31.84093	28.35454	713
chr1	66758347	66758798	MACS2_peak_998	41	.	4.86836	6.74546	4.17793	140
chr1	66759888	66761420	MACS2_peak_999	385	.	16.88423	42.29239	38.56299	893
chr1	66766504	66767281	MACS2_peak_1000	128	.	8.76305	15.82769	12.80681	392
chr1	66795442	66795652	MACS2_peak_1001	24	.	3.89469	4.82695	2.40078	39
chr1	66797221	66798326	MACS2_peak_1002	272	.	14.11825	30.72549	27.25708	738
chr1	66805663	66805989	MACS2_peak_1003	27	.	3.71024	5.15157	2.70347	24
chr1	66806556	66808072	MACS2_peak_1004	61	.	5.62808	8.79691	6.12053	645
chr1	66808361	66808635	MACS2_peak_1005	43	.	4.65175	6.92787	4.34114	132
chr1	66811891	66812551	MACS2_peak_1006	41	.	4.38482	6.76958	4.19756	606
chr1	66813575	66813867	MACS2_peak_1007	25	.	3.89636	5.01351	2.57198	27
chr1	66814610	66816456	MACS2_peak_1008	449	.	19.84241	48.83361	44.97642	1435
chr1	66912046	66912255	MACS2_peak_1009	32	.	4.38153	5.76384	3.26360	75
chr1	67008643	67009565	MACS2_peak_1010	170	.	9.95737	20.26096	17.09255	309
chr1	67390137	67391363	MACS2_peak_1011	602	.	24.21913	64.43457	60.29997	590
chr1	67395307	67396747	MACS2_peak_1012	61	.	5.62808	8.79691	6.12053	783
chr1	67403789	67404010	MACS2_peak_1013	24	.	3.89469	4.82695	2.40078	181
chr1	67410216	67410796	MACS2_peak_1014	152	.	9.73673	18.36413	15.25465	119
chr1	67519419	67520085	MACS2_peak_1015	51	.	5.35520	7.76771	5.13215	40
chr1	67865797	67866296	MACS2_peak_1016	51	.	5.35520	7.76771	5.13215	434
chr1	67873931	67874165	MACS2_peak_1017	41	.	4.86836	6.74546	4.17793	49
chr1	67881997	67882242	MACS2_peak_1018	15	.	3.40785	3.93978	1.59902	33
chr1	67894025	67894304	MACS2_peak_1019	32	.	4.38153	5.76384	3.26360	43
chr1	67894583	67895349	MACS2_peak_1020	20	.	3.37294	4.39607	2.02688	336
chr1	67895748	67897323	MACS2_peak_1021	699	.	22.26142	74.21764	69.93861	660
chr1	68150449	68151062	MACS2_peak_1022	144	.	8.09506	17.57108	14.49697	388
chr1	68152118	68152698	MACS2_peak_1023	91	.	6.92686	11.97929	9.13896	181
chr1	68165516	68166947	MACS2_peak_1024	101	.	7.33898	13.06036	10.17477	1062
chr1	68179186	68179504	MACS2_peak_1025	41	.	4.86836	6.74546	4.17793	155
chr1	68215190	68215983	MACS2_peak_1026	144	.	8.09506	17.57108	14.49697	525
chr1	68297265	68298843	MACS2_peak_1027	195	.	10.82323	22.80659	19.55828	478
chr1	68663740	68664062	MACS2_peak_1028	43	.	4.65175	6.92787	4.34114	107
chr1	68788934	68789502	MACS2_peak_1029	124	.	7.42047	15.41257	12.41978	165
chr1	68843678	68845217	MACS2_peak_1030	140	.	9.24989	17.08484	14.01875	700
chr1	68849645	68852339	MACS2_peak_1031	612	.	16.37573	65.41879	61.27458	802
chr1	68858346	68858636	MACS2_peak_1032	18	.	3.46343	4.16949	1.80876	137
chr1	68860772	68861490	MACS2_peak_1033	56	.	5.49260	8.27012	5.61755	343
chr1	68962379	68962791	MACS2_peak_1034	70	.	6.04387	9.80105	7.07517	254
chr1	69017244	69017625	MACS2_peak_1035	42	.	4.76222	6.83087	4.24723	131
chr1	70671062	70672029	MACS2_peak_1036	140	.	9.24989	17.08484	14.01875	432
chr1	70684667	70684869	MACS2_peak_1037	24	.	3.89469	4.82695	2.40078	55
chr1	70686108	70688244	MACS2_peak_1038	170	.	9.92921	20.21386	17.05136	1055
chr1	70772267	70772615	MACS2_peak_1039	18	.	3.46343	4.16949	1.80876	281
chr1	70793177	70793627	MACS2_peak_1040	25	.	3.88534	4.99655	2.56560	106
chr1	70819421	70820727	MACS2_peak_1041	177	.	10.71040	20.98501	17.78702	826
chr1	70876122	70877165	MACS2_peak_1042	328	.	15.15252	36.46429	32.86472	493
chr1	71545391	71547197	MACS2_peak_1043	400	.	17.31716	43.77759	40.01505	1481
chr1	72750668	72750882	MACS2_peak_1044	24	.	3.89469	4.82695	2.40078	10
chr1	75198861	75199532	MACS2_peak_1045	102	.	7.35979	13.09450	10.20210	418
chr1	75841533	75841974	MACS2_peak_1046	104	.	7.78938	13.38474	10.46167	191
chr1	76189906	76190742	MACS2_peak_1047	155	.	8.43235	18.67712	15.56109	309
chr1	76250526	76255917	MACS2_peak_1048	728	.	26.40867	77.11462	72.80271	1162
chr1	76256338	76256967	MACS2_peak_1049	71	.	6.32887	9.92090	7.15809	509
chr1	76257199	76257463	MACS2_peak_1050	23	.	3.31520	4.70315	2.32351	35
chr1	76258503	76258803	MACS2_peak_1051	32	.	4.38153	5.76384	3.26360	130
chr1	76259057	76259624	MACS2_peak_1052	20	.	3.04121	4.40611	2.03612	374
chr1	76259878	76260669	MACS2_peak_1053	50	.	4.42026	7.69442	5.09158	356
chr1	76261875	76262092	MACS2_peak_1054	33	.	4.32929	5.90199	3.38868	74
chr1	76262351	76262617	MACS2_peak_1055	18	.	3.46343	4.16949	1.80876	42
chr1	76264593	76264854	MACS2_peak_1056	32	.	4.38153	5.76384	3.26360	92
chr1	77436908	77437197	MACS2_peak_1057	472	.	7.21536	51.11883	47.21330	142
chr1	77787897	77788159	MACS2_peak_1058	140	.	9.24989	17.08484	14.01875	99
chr1	78002404	78002949	MACS2_peak_1059	81	.	6.77546	10.98141	8.19251	359
chr1	78147861	78149581	MACS2_peak_1060	638	.	23.28397	68.06121	63.87239	620
chr1	78419461	78419704	MACS2_peak_1061	15	.	3.40785	3.93978	1.59902	106
chr1	78435421	78436045	MACS2_peak_1062	32	.	4.38153	5.76384	3.26360	148
chr1	78443672	78446219	MACS2_peak_1063	206	.	6.52712	23.90883	20.63006	1406
chr1	78464439	78464740	MACS2_peak_1064	18	.	3.46343	4.16949	1.80876	17
chr1	78468857	78472046	MACS2_peak_1065	314	.	14.71959	35.03697	31.47118	1028
chr1	78567402	78568058	MACS2_peak_1066	75	.	6.12736	10.29273	7.52467	377
chr1	79658896	79659266	MACS2_peak_1067	41	.	4.86836	6.74546	4.17793	220
chr1	83600186	83600500	MACS2_peak_1068	42	.	4.76222	6.83087	4.24723	153
chr1	84464844	84465306	MACS2_peak_1069	42	.	4.76222	6.83087	4.24723	147
chr1	84542536	84543978	MACS2_peak_1070	177	.	9.07687	20.88495	17.71063	725
chr1	84555385	84555703	MACS2_peak_1071	42	.	4.74875	6.80963	4.23496	115
chr1	84556119	84556330	MACS2_peak_1072	29	.	4.11945	5.35755	2.90482	56
chr1	84568840	84569690	MACS2_peak_1073	177	.	9.10694	20.93933	17.76116	288
chr1	84573194	84573395	MACS2_peak_1074	14	.	3.03565	3.68041	1.40412	96
chr1	84607020	84608215	MACS2_peak_1075	51	.	5.35520	7.76771	5.13215	840
chr1	84609237	84609467	MACS2_peak_1076	42	.	4.76222	6.83087	4.24723	187
chr1	84609697	84613316	MACS2_peak_1077	537	.	18.55118	57.80930	53.78553	2731
chr1	84621610	84623066	MACS2_peak_1078	572	.	22.88584	61.30593	57.22572	647
chr1	84624304	84627391	MACS2_peak_1079	191	.	10.91941	22.40940	19.17134	1791
chr1	84627712	84629103	MACS2_peak_1080	57	.	5.16355	8.36483	5.70974	215
chr1	84631405	84632613	MACS2_peak_1081	93	.	7.30254	12.20171	9.33300	653
chr1	84634578	84635590	MACS2_peak_1082	32	.	4.38153	5.76384	3.26360	116
chr1	84636215	84637448	MACS2_peak_1083	61	.	5.84204	8.82715	6.12053	278
chr1	84637769	84642879	MACS2_peak_1084	837	.	25.29706	88.23812	83.77177	2181
chr1	84643190	84644147	MACS2_peak_1085	140	.	9.24989	17.08484	14.01875	457
chr1	84644807	84645408	MACS2_peak_1086	31	.	4.27396	5.59669	3.13777	179
chr1	84646199	84647042	MACS2_peak_1087	33	.	4.31705	5.88288	3.37926	706
chr1	84647357	84647640	MACS2_peak_1088	18	.	3.45364	4.15465	1.80613	264
chr1	84712788	84714456	MACS2_peak_1089	352	.	11.46301	38.93400	35.27712	535
chr1	84716400	84716705	MACS2_peak_1090	24	.	3.89469	4.82695	2.40078	81
chr1	84719390	84720048	MACS2_peak_1091	42	.	4.76222	6.83087	4.24723	72
chr1	84764336	84765336	MACS2_peak_1092	71	.	6.32887	9.92090	7.15809	750
chr1	84766272	84769665	MACS2_peak_1093	50	.	4.72212	7.62695	5.02631	2522
chr1	84813338	84814448	MACS2_peak_1094	195	.	10.82323	22.80659	19.55828	656
chr1	84830243	84830546	MACS2_peak_1095	24	.	3.89469	4.82695	2.40078	71
chr1	84830853	84832024	MACS2_peak_1096	997	.	35.53905	104.43213	99.79091	440
chr1	84893203	84893630	MACS2_peak_1097	70	.	6.06101	9.82874	7.09522	255
chr1	84898415	84899911	MACS2_peak_1098	140	.	8.93890	17.04693	14.00229	1128
chr1	84944950	84945977	MACS2_peak_1099	114	.	7.37649	14.42597	11.47971	143
chr1	84961791	84962034	MACS2_peak_1100	18	.	3.46343	4.16949	1.80876	239
chr1	84970410	84973054	MACS2_peak_1101	595	.	23.77328	63.67413	59.55861	1770
chr1	85038588	85040267	MACS2_peak_1102	147	.	9.09151	17.78898	14.70569	1407
chr1	85069535	85070389	MACS2_peak_1103	100	.	5.01391	12.88483	10.00356	716
chr1	85085199	85085616	MACS2_peak_1104	152	.	9.73673	18.36413	15.25465	189
chr1	85086257	85086761	MACS2_peak_1105	51	.	5.35520	7.76771	5.13215	306
chr1	85155177	85156651	MACS2_peak_1106	104	.	7.78938	13.38474	10.46167	869
chr1	85164131	85164483	MACS2_peak_1107	33	.	4.32929	5.90199	3.38868	206
chr1	85358468	85358890	MACS2_peak_1108	71	.	6.32887	9.92090	7.15809	136
chr1	85410520	85411120	MACS2_peak_1109	220	.	11.68908	25.42011	22.09388	99
chr1	85411679	85411976	MACS2_peak_1110	112	.	7.77069	14.19802	11.26356	146
chr1	85724630	85724831	MACS2_peak_1111	32	.	4.38153	5.76384	3.26360	27
chr1	85741963	85742936	MACS2_peak_1112	155	.	8.43235	18.67712	15.56109	435
chr1	85755381	85755598	MACS2_peak_1113	15	.	3.40785	3.93978	1.59902	79
chr1	85763802	85764046	MACS2_peak_1114	38	.	4.49340	6.40621	3.87816	47
chr1	85794556	85795529	MACS2_peak_1115	58	.	5.05941	8.51369	5.85164	202
chr1	85795774	85796016	MACS2_peak_1116	27	.	3.87646	5.19376	2.74416	85
chr1	85804755	85804958	MACS2_peak_1117	101	.	7.55096	12.99623	10.11275	98
chr1	86042076	86042764	MACS2_peak_1118	82	.	6.81571	11.04648	8.23093	407
chr1	86046132	86046757	MACS2_peak_1119	33	.	4.32929	5.90199	3.38868	519
chr1	86048790	86049673	MACS2_peak_1120	37	.	4.22096	6.22896	3.70552	774
chr1	86049962	86050605	MACS2_peak_1121	43	.	4.14400	6.90374	4.31811	93
chr1	86072613	86073233	MACS2_peak_1122	214	.	9.97993	24.77153	21.47497	452
chr1	86094357	86095346	MACS2_peak_1123	140	.	9.24989	17.08484	14.01875	772
chr1	86173758	86174592	MACS2_peak_1124	82	.	5.52533	11.10135	8.28340	317
chr1	86315675	86316436	MACS2_peak_1125	50	.	4.72212	7.62695	5.02631	296
chr1	86861239	86862088	MACS2_peak_1126	158	.	9.52444	19.01537	15.88822	646
chr1	87170268	87170772	MACS2_peak_1127	24	.	3.89469	4.82695	2.40078	20
chr1	87379150	87380357	MACS2_peak_1128	308	.	12.81718	34.40354	30.84899	772
chr1	87380614	87381024	MACS2_peak_1129	51	.	5.35520	7.76771	5.13215	336
chr1	87381255	87381504	MACS2_peak_1130	24	.	3.89469	4.82695	2.40078	219
chr1	87793848	87794573	MACS2_peak_1131	70	.	6.25167	9.79682	7.07319	589
chr1	89149794	89150732	MACS2_peak_1132	124	.	8.22565	15.39745	12.40833	765
chr1	89239064	89240266	MACS2_peak_1133	328	.	15.15252	36.46429	32.86472	457
chr1	89356542	89356945	MACS2_peak_1134	25	.	3.89636	5.01351	2.57198	142
chr1	89357259	89357685	MACS2_peak_1135	135	.	8.65858	16.58269	13.54356	279
chr1	89357889	89358377	MACS2_peak_1136	112	.	7.79272	14.23432	11.29346	314
chr1	89457800	89459065	MACS2_peak_1137	258	.	13.63142	29.28542	25.85659	742
chr1	89981612	89981913	MACS2_peak_1138	14	.	3.03565	3.68041	1.40412	79
chr1	89989425	89991107	MACS2_peak_1139	272	.	14.11825	30.72549	27.25708	770
chr1	90098292	90098891	MACS2_peak_1140	128	.	8.76305	15.82769	12.80681	180
chr1	90308518	90309422	MACS2_peak_1141	61	.	5.84204	8.82715	6.12053	573
chr1	90330940	90332054	MACS2_peak_1142	301	.	15.09192	33.64921	30.10244	652
chr1	90460338	90461190	MACS2_peak_1143	91	.	5.07147	11.96801	9.13452	479
chr1	91486778	91488214	MACS2_peak_1144	272	.	14.11825	30.72549	27.25708	513
chr1	91966172	91967614	MACS2_peak_1145	527	.	19.76993	56.73632	52.73291	357
chr1	92074976	92075211	MACS2_peak_1146	41	.	4.86836	6.74546	4.17793	218
chr1	92202445	92202740	MACS2_peak_1147	51	.	5.35520	7.76771	5.13215	81
chr1	92763925	92765012	MACS2_peak_1148	300	.	14.28666	33.62222	30.08990	522
chr1	92951068	92951739	MACS2_peak_1149	82	.	6.81571	11.04648	8.23093	364
chr1	93250421	93251336	MACS2_peak_1150	467	.	20.44712	50.63402	46.73487	533
chr1	93296926	93298233	MACS2_peak_1151	414	.	17.75009	45.27349	41.48051	710
chr1	93299311	93299623	MACS2_peak_1152	18	.	3.46343	4.16949	1.80876	299
chr1	93300091	93300694	MACS2_peak_1153	16	.	3.03893	4.03355	1.69040	161
chr1	93306801	93307715	MACS2_peak_1154	37	.	4.57717	6.28902	3.76335	829
chr1	93308330	93308974	MACS2_peak_1155	37	.	4.57717	6.28902	3.76335	150
chr1	93416277	93417297	MACS2_peak_1156	91	.	6.92686	11.97929	9.13896	622
chr1	93425817	93427440	MACS2_peak_1157	67	.	5.39671	9.42798	6.70854	386
chr1	93544476	93545297	MACS2_peak_1158	128	.	8.76305	15.82769	12.80681	450
chr1	93545590	93546274	MACS2_peak_1159	190	.	11.19724	22.32472	19.08742	416
chr1	93645043	93646708	MACS2_peak_1160	347	.	12.43199	38.36882	34.71441	369
chr1	93790346	93790881	MACS2_peak_1161	71	.	6.32887	9.92090	7.15809	455
chr1	93810757	93811864	MACS2_peak_1162	128	.	8.76305	15.82769	12.80681	166
chr1	93907561	93908192	MACS2_peak_1163	76	.	6.40804	10.38859	7.61388	163
chr1	93914228	93914676	MACS2_peak_1164	24	.	3.89469	4.82695	2.40078	105
chr1	94146294	94146701	MACS2_peak_1165	25	.	3.89636	5.01351	2.57198	253
chr1	94147006	94147214	MACS2_peak_1166	15	.	3.40785	3.93978	1.59902	157
chr1	94158420	94159588	MACS2_peak_1167	218	.	9.88303	25.16690	21.85154	411
chr1	94167313	94167883	MACS2_peak_1168	152	.	9.73673	18.36413	15.25465	117
chr1	94169383	94169640	MACS2_peak_1169	25	.	3.89636	5.01351	2.57198	109
chr1	94203834	94204150	MACS2_peak_1170	74	.	5.24906	10.21554	7.45026	73
chr1	94220139	94220665	MACS2_peak_1171	32	.	4.38153	5.76384	3.26360	168
chr1	94245024	94245632	MACS2_peak_1172	124	.	8.22565	15.39745	12.40833	337
chr1	94311168	94313101	MACS2_peak_1173	177	.	10.71040	20.98501	17.78702	831
chr1	94343966	94345412	MACS2_peak_1174	204	.	11.68407	23.68285	20.40595	385
chr1	94370783	94371013	MACS2_peak_1175	15	.	3.40785	3.93978	1.59902	199
chr1	94374215	94375528	MACS2_peak_1176	61	.	5.84204	8.82715	6.12053	753
chr1	94511259	94511671	MACS2_peak_1177	41	.	4.38482	6.76958	4.19756	182
chr1	94533784	94534402	MACS2_peak_1178	61	.	5.61216	8.77137	6.10476	260
chr1	94626201	94626882	MACS2_peak_1179	24	.	3.89469	4.82695	2.40078	75
chr1	94628627	94629078	MACS2_peak_1180	51	.	5.19515	7.79680	5.15019	241
chr1	94629906	94630336	MACS2_peak_1181	33	.	4.32929	5.90199	3.38868	279
chr1	94631693	94631990	MACS2_peak_1182	32	.	4.38153	5.76384	3.26360	247
chr1	94654874	94655180	MACS2_peak_1183	41	.	4.80897	6.65211	4.12025	144
chr1	94661439	94661714	MACS2_peak_1184	55	.	5.42720	8.16606	5.51563	80
chr1	94687708	94688277	MACS2_peak_1185	41	.	4.86836	6.74546	4.17793	353
chr1	94695926	94696477	MACS2_peak_1186	55	.	5.42720	8.16606	5.51563	165
chr1	94699201	94699627	MACS2_peak_1187	49	.	5.22373	7.55941	4.96346	66
chr1	94700052	94700780	MACS2_peak_1188	41	.	4.86836	6.74546	4.17793	391
chr1	94701087	94702234	MACS2_peak_1189	75	.	6.12736	10.29273	7.52467	666
chr1	94702539	94704742	MACS2_peak_1190	140	.	9.24989	17.08484	14.01875	1023
chr1	94704973	94705624	MACS2_peak_1191	51	.	5.35520	7.76771	5.13215	397
chr1	94705861	94706840	MACS2_peak_1192	27	.	3.71024	5.15157	2.70347	790
chr1	94708952	94709430	MACS2_peak_1193	61	.	5.80753	8.77203	6.10508	407
chr1	94710009	94710236	MACS2_peak_1194	14	.	3.03565	3.68041	1.40412	128
chr1	94710458	94711890	MACS2_peak_1195	81	.	6.49394	10.89015	8.10212	316
chr1	94712140	94713622	MACS2_peak_1196	86	.	6.82463	11.42669	8.60111	1313
chr1	94714520	94714937	MACS2_peak_1197	119	.	7.93193	14.91065	11.93467	292
chr1	94724324	94725070	MACS2_peak_1198	67	.	5.39671	9.42798	6.70854	331
chr1	94736500	94736928	MACS2_peak_1199	42	.	4.76222	6.83087	4.24723	20
chr1	94746773	94747553	MACS2_peak_1200	433	.	18.88015	47.20112	43.37553	475
chr1	94750598	94751282	MACS2_peak_1201	80	.	6.47557	10.86032	8.07951	352
chr1	94765514	94767031	MACS2_peak_1202	166	.	8.76965	19.80008	16.64390	252
chr1	94775239	94776809	MACS2_peak_1203	165	.	10.22356	19.66451	16.51326	1038
chr1	94782700	94783194	MACS2_peak_1204	42	.	4.74875	6.80963	4.23496	94
chr1	94788126	94788714	MACS2_peak_1205	82	.	6.81571	11.04648	8.23093	485
chr1	94788962	94790131	MACS2_peak_1206	67	.	5.39671	9.42798	6.70854	518
chr1	94790908	94793314	MACS2_peak_1207	791	.	24.28518	83.50996	79.10883	550
chr1	94793600	94793924	MACS2_peak_1208	18	.	3.46343	4.16949	1.80876	76
chr1	94794760	94795235	MACS2_peak_1209	32	.	4.38153	5.76384	3.26360	58
chr1	94801376	94801731	MACS2_peak_1210	32	.	4.38153	5.76384	3.26360	199
chr1	94883656	94883971	MACS2_peak_1211	82	.	6.81571	11.04648	8.23093	154
chr1	94993157	94993742	MACS2_peak_1212	32	.	4.38153	5.76384	3.26360	125
chr1	95007073	95007741	MACS2_peak_1213	71	.	6.32887	9.92090	7.15809	285
chr1	95045511	95046048	MACS2_peak_1214	152	.	9.73673	18.36413	15.25465	60
chr1	95071009	95071853	MACS2_peak_1215	165	.	10.22356	19.66451	16.51326	280
chr1	95111740	95112346	MACS2_peak_1216	204	.	11.68407	23.68285	20.40595	172
chr1	95123713	95123966	MACS2_peak_1217	38	.	4.63300	6.37632	3.85000	110
chr1	95164182	95164443	MACS2_peak_1218	32	.	4.38153	5.76384	3.26360	112
chr1	95179210	95179543	MACS2_peak_1219	41	.	4.86836	6.74546	4.17793	149
chr1	95320177	95320651	MACS2_peak_1220	104	.	7.78938	13.38474	10.46167	159
chr1	95329480	95329959	MACS2_peak_1221	43	.	4.65175	6.92787	4.34114	427
chr1	95391437	95392435	MACS2_peak_1222	81	.	6.49394	10.89015	8.10212	158
chr1	95538162	95538808	MACS2_peak_1223	177	.	9.10694	20.93933	17.76116	172
chr1	95582530	95582848	MACS2_peak_1224	15	.	2.80727	3.79771	1.51882	73
chr1	95635130	95635552	MACS2_peak_1225	51	.	5.35520	7.76771	5.13215	212
chr1	97187394	97188039	MACS2_peak_1226	82	.	6.81571	11.04648	8.23093	521
chr1	98788750	98789846	MACS2_peak_1227	23	.	3.31520	4.70315	2.32351	991
chr1	100221960	100222435	MACS2_peak_1228	69	.	6.17350	9.67133	6.94936	241
chr1	100222658	100222868	MACS2_peak_1229	32	.	4.35565	5.72357	3.26164	23
chr1	100231349	100231570	MACS2_peak_1230	18	.	3.46343	4.16949	1.80876	171
chr1	100231924	100232256	MACS2_peak_1231	128	.	8.76305	15.82769	12.80681	204
chr1	100274433	100274640	MACS2_peak_1232	51	.	5.19515	7.79680	5.15019	119
chr1	100435251	100436859	MACS2_peak_1233	104	.	7.78938	13.38474	10.46167	243
chr1	100502547	100505154	MACS2_peak_1234	217	.	12.17091	25.05865	21.74361	1331
chr1	100598057	100599286	MACS2_peak_1235	246	.	11.13071	28.08687	24.68765	357
chr1	100715437	100715806	MACS2_peak_1236	51	.	5.19515	7.79680	5.15019	74
chr1	100731097	100731666	MACS2_peak_1237	25	.	3.89636	5.01351	2.57198	412
chr1	100816851	100818257	MACS2_peak_1238	211	.	10.11882	24.44922	21.15473	179
chr1	100819437	100819993	MACS2_peak_1239	61	.	5.62808	8.79691	6.12053	226
chr1	101334136	101334349	MACS2_peak_1240	32	.	4.38153	5.76384	3.26360	97
chr1	101360244	101362508	MACS2_peak_1241	483	.	20.93396	52.24486	48.31373	1198
chr1	101491056	101492319	MACS2_peak_1242	451	.	19.96029	49.03338	45.16520	437
chr1	104068297	104068798	MACS2_peak_1243	116	.	8.27622	14.59389	11.62228	99
chr1	104163777	104163981	MACS2_peak_1244	340	.	8.21275	37.69078	34.06595	53
chr1	107347696	107347946	MACS2_peak_1245	524	.	13.59153	56.42178	52.42285	83
chr1	109234284	109235881	MACS2_peak_1246	515	.	21.90763	55.49624	51.50897	740
chr1	109237893	109238133	MACS2_peak_1247	15	.	3.40785	3.93978	1.59902	47
chr1	109262460	109263070	MACS2_peak_1248	230	.	12.65774	26.45143	23.09855	357
chr1	109288960	109290394	MACS2_peak_1249	140	.	9.24989	17.08484	14.01875	511
chr1	109373127	109373547	MACS2_peak_1250	61	.	5.84204	8.82715	6.12053	312
chr1	109505020	109506278	MACS2_peak_1251	272	.	13.38285	30.76752	27.29734	927
chr1	109618289	109618899	MACS2_peak_1252	128	.	8.76305	15.82769	12.80681	416
chr1	109633187	109634560	MACS2_peak_1253	343	.	16.02009	37.93722	34.30248	464
chr1	109642628	109643422	MACS2_peak_1254	135	.	8.63410	16.54206	13.50959	390
chr1	109740808	109741043	MACS2_peak_1255	18	.	3.46343	4.16949	1.80876	3
chr1	109756237	109758109	MACS2_peak_1256	147	.	9.09151	17.78898	14.70569	1203
chr1	109758714	109758961	MACS2_peak_1257	41	.	4.86836	6.74546	4.17793	87
chr1	109825818	109826127	MACS2_peak_1258	51	.	5.35520	7.76771	5.13215	205
chr1	109942084	109942409	MACS2_peak_1259	14	.	3.03565	3.68041	1.40412	2
chr1	109968277	109969619	MACS2_peak_1260	282	.	14.33617	31.72866	28.24587	969
chr1	110026473	110027245	MACS2_peak_1261	258	.	13.63142	29.28542	25.85659	252
chr1	110036657	110036892	MACS2_peak_1262	61	.	5.84204	8.82715	6.12053	83
chr1	110088971	110089792	MACS2_peak_1263	93	.	7.30254	12.20171	9.33300	80
chr1	110090082	110090439	MACS2_peak_1264	51	.	5.35520	7.76771	5.13215	269
chr1	110090963	110091669	MACS2_peak_1265	43	.	4.14400	6.90374	4.31811	187
chr1	110104506	110104822	MACS2_peak_1266	24	.	3.89469	4.82695	2.40078	37
chr1	110160143	110160409	MACS2_peak_1267	41	.	4.86836	6.74546	4.17793	159
chr1	110161553	110163652	MACS2_peak_1268	195	.	10.82323	22.80659	19.55828	684
chr1	110198626	110198845	MACS2_peak_1269	24	.	3.89469	4.82695	2.40078	130
chr1	110527407	110527883	MACS2_peak_1270	82	.	6.81571	11.04648	8.23093	104
chr1	110546395	110547082	MACS2_peak_1271	90	.	7.07902	11.83902	9.00892	372
chr1	110576908	110577919	MACS2_peak_1272	82	.	6.81571	11.04648	8.23093	413
chr1	110752902	110753769	MACS2_peak_1273	104	.	7.78938	13.38474	10.46167	102
chr1	110879029	110882570	MACS2_peak_1274	452	.	12.37437	49.12880	45.26018	2553
chr1	110948901	110949348	MACS2_peak_1275	24	.	3.89469	4.82695	2.40078	125
chr1	110949658	110950649	MACS2_peak_1276	41	.	4.37034	6.74534	4.17793	872
chr1	111019222	111020577	MACS2_peak_1277	961	.	34.56538	100.75704	96.14975	827
chr1	111459463	111459870	MACS2_peak_1278	80	.	6.47557	10.86032	8.07951	258
chr1	111505967	111506731	MACS2_peak_1279	51	.	5.19515	7.79680	5.15019	711
chr1	111682286	111683037	MACS2_peak_1280	140	.	9.24989	17.08484	14.01875	279
chr1	111746377	111747615	MACS2_peak_1281	104	.	7.78938	13.38474	10.46167	711
chr1	111991293	111992014	MACS2_peak_1282	47	.	4.90189	7.32904	4.73555	434
chr1	112051075	112051433	MACS2_peak_1283	82	.	6.81571	11.04648	8.23093	116
chr1	112281442	112282495	MACS2_peak_1284	116	.	8.27622	14.59389	11.62228	501
chr1	112297996	112298547	MACS2_peak_1285	259	.	12.95115	29.39494	25.96020	312
chr1	112936889	112937258	MACS2_peak_1286	32	.	4.38153	5.76384	3.26360	301
chr1	112938619	112939276	MACS2_peak_1287	51	.	5.35520	7.76771	5.13215	301
chr1	113086842	113087295	MACS2_peak_1288	135	.	8.65858	16.58269	13.54356	97
chr1	113087500	113087809	MACS2_peak_1289	32	.	4.38153	5.76384	3.26360	119
chr1	113161011	113163472	MACS2_peak_1290	328	.	15.15252	36.46429	32.86472	1602
chr1	113216418	113218029	MACS2_peak_1291	217	.	12.17091	25.05865	21.74361	975
chr1	113243294	113243886	MACS2_peak_1292	50	.	4.72212	7.62695	5.02631	169
chr1	113247565	113248127	MACS2_peak_1293	58	.	5.05941	8.51369	5.85164	440
chr1	113249807	113250057	MACS2_peak_1294	82	.	6.81571	11.04648	8.23093	65
chr1	113257917	113258373	MACS2_peak_1295	102	.	7.35979	13.09450	10.20210	132
chr1	113483417	113483654	MACS2_peak_1296	18	.	3.46343	4.16949	1.80876	233
chr1	113497670	113500519	MACS2_peak_1297	374	.	17.52611	41.19234	37.47620	1431
chr1	113615377	113616296	MACS2_peak_1298	248	.	12.25472	28.20841	24.80255	204
chr1	113734399	113734777	MACS2_peak_1299	32	.	4.38153	5.76384	3.26360	255
chr1	113866719	113868390	MACS2_peak_1300	116	.	8.27622	14.59389	11.62228	1237
chr1	113932416	113933016	MACS2_peak_1301	93	.	7.30254	12.20171	9.33300	219
chr1	113999158	114000148	MACS2_peak_1302	177	.	10.71040	20.98501	17.78702	437
chr1	114301668	114302335	MACS2_peak_1303	102	.	7.35979	13.09450	10.20210	399
chr1	114354997	114355256	MACS2_peak_1304	48	.	4.45168	7.45681	4.86180	23
chr1	114430335	114431002	MACS2_peak_1305	61	.	5.62808	8.79691	6.12053	385
chr1	114446757	114448364	MACS2_peak_1306	301	.	15.09192	33.64921	30.10244	686
chr1	114471521	114473100	MACS2_peak_1307	301	.	15.09192	33.64921	30.10244	528
chr1	115015821	115016646	MACS2_peak_1308	152	.	9.73673	18.36413	15.25465	496
chr1	115053288	115054102	MACS2_peak_1309	128	.	8.76305	15.82769	12.80681	483
chr1	115212436	115213367	MACS2_peak_1310	185	.	10.85450	21.75522	18.54456	384
chr1	115258340	115260406	MACS2_peak_1311	531	.	22.39447	57.13634	53.12248	1288
chr1	115299036	115301255	MACS2_peak_1312	314	.	14.71959	35.03697	31.47118	1824
chr1	115322886	115323495	MACS2_peak_1313	135	.	8.65858	16.58269	13.54356	365
chr1	116088577	116088914	MACS2_peak_1314	119	.	8.23890	14.96768	11.99009	150
chr1	116211346	116212081	MACS2_peak_1315	116	.	8.27622	14.59389	11.62228	391
chr1	116213937	116214193	MACS2_peak_1316	51	.	5.35520	7.76771	5.13215	147
chr1	116518608	116518888	MACS2_peak_1317	25	.	3.89636	5.01351	2.57198	11
chr1	116915280	116916131	MACS2_peak_1318	41	.	4.86836	6.74546	4.17793	372
chr1	116916378	116916848	MACS2_peak_1319	15	.	2.80727	3.79771	1.51882	329
chr1	116917509	116917834	MACS2_peak_1320	32	.	4.38153	5.76384	3.26360	44
chr1	116918671	116919913	MACS2_peak_1321	82	.	6.81571	11.04648	8.23093	724
chr1	117048937	117049166	MACS2_peak_1322	61	.	5.84204	8.82715	6.12053	115
chr1	117049700	117049946	MACS2_peak_1323	24	.	3.89469	4.82695	2.40078	13
chr1	117050442	117050644	MACS2_peak_1324	32	.	4.38153	5.76384	3.26360	8
chr1	117051193	117052381	MACS2_peak_1325	425	.	15.80047	46.36453	42.55192	718
chr1	117098983	117099894	MACS2_peak_1326	271	.	11.80530	30.57727	27.12564	201
chr1	117112650	117113821	MACS2_peak_1327	116	.	8.27622	14.59389	11.62228	688
chr1	117185375	117185955	MACS2_peak_1328	93	.	7.30254	12.20171	9.33300	225
chr1	117453155	117453493	MACS2_peak_1329	32	.	4.38153	5.76384	3.26360	240
chr1	117601388	117603310	MACS2_peak_1330	452	.	16.88384	49.13295	45.26395	1234
chr1	117635962	117636351	MACS2_peak_1331	24	.	3.89469	4.82695	2.40078	321
chr1	117664162	117664866	MACS2_peak_1332	128	.	8.76305	15.82769	12.80681	421
chr1	117908837	117910067	MACS2_peak_1333	61	.	5.84204	8.82715	6.12053	744
chr1	118471834	118472628	MACS2_peak_1334	89	.	6.11673	11.80515	8.97619	483
chr1	119682539	119684155	MACS2_peak_1335	399	.	15.17824	43.71313	39.95551	615
chr1	120190773	120191171	MACS2_peak_1336	51	.	5.35520	7.76771	5.13215	199
chr1	120217706	120218302	MACS2_peak_1337	32	.	4.38153	5.76384	3.26360	512
chr1	120602366	120602608	MACS2_peak_1338	22	.	3.39729	4.63686	2.26168	4
chr1	120610931	120612365	MACS2_peak_1339	144	.	8.06833	17.52318	14.45243	1242
chr1	120838380	120838929	MACS2_peak_1340	74	.	4.91272	10.24269	7.47677	461
chr1	120925785	120925998	MACS2_peak_1341	32	.	4.38153	5.76384	3.26360	124
chr1	121351944	121352306	MACS2_peak_1342	59	.	1.58320	8.56740	5.90504	308
chr1	121399269	121399492	MACS2_peak_1343	48	.	3.85431	7.40535	4.81131	104
chr1	143647175	143647407	MACS2_peak_1344	32	.	4.38153	5.76384	3.26360	125
chr1	143673241	143673610	MACS2_peak_1345	93	.	7.30254	12.20171	9.33300	151
chr1	143687029	143687372	MACS2_peak_1346	71	.	6.32887	9.92090	7.15809	214
chr1	143743314	143744842	MACS2_peak_1347	226	.	11.68917	26.01737	22.68241	1093
chr1	143913165	143914333	MACS2_peak_1348	454	.	15.75107	49.30183	45.42767	437
chr1	143992971	143993176	MACS2_peak_1349	14	.	3.19911	3.76932	1.49152	3
chr1	144030872	144031459	MACS2_peak_1350	17	.	3.31942	4.12306	1.77851	337
chr1	144066981	144067374	MACS2_peak_1351	23	.	3.71638	4.73633	2.35615	357
chr1	144069710	144070277	MACS2_peak_1352	158	.	9.52444	19.01537	15.88822	400
chr1	144190299	144190554	MACS2_peak_1353	33	.	4.32929	5.90199	3.38868	34
chr1	144311365	144311601	MACS2_peak_1354	51	.	5.35520	7.76771	5.13215	159
chr1	144340230	144340644	MACS2_peak_1355	82	.	6.81571	11.04648	8.23093	126
chr1	144593413	144594738	MACS2_peak_1356	96	.	7.23627	12.48384	9.60779	453
chr1	144932048	144933112	MACS2_peak_1357	512	.	18.05729	55.26017	51.28322	246
chr1	145138799	145140030	MACS2_peak_1358	251	.	12.45566	28.55210	25.14406	484
chr1	145141026	145141289	MACS2_peak_1359	25	.	3.89636	5.01351	2.57198	201
chr1	145208709	145209450	MACS2_peak_1360	89	.	4.35141	11.77967	8.95123	310
chr1	145209688	145210671	MACS2_peak_1361	390	.	13.60744	42.83958	39.09204	443
chr1	145216765	145217103	MACS2_peak_1362	57	.	4.82384	8.42538	5.76994	170
chr1	145258815	145259032	MACS2_peak_1363	15	.	3.13667	3.83856	1.55906	43
chr1	145349834	145350172	MACS2_peak_1364	34	.	4.04753	5.94366	3.42514	136
chr1	145382262	145383361	MACS2_peak_1365	439	.	15.77473	47.82832	43.98554	314
chr1	145393659	145393916	MACS2_peak_1366	32	.	4.38153	5.76384	3.26360	181
chr1	145395892	145396790	MACS2_peak_1367	89	.	6.33144	11.78340	8.95464	321
chr1	145397080	145398575	MACS2_peak_1368	71	.	6.32887	9.92090	7.15809	1140
chr1	145398819	145399694	MACS2_peak_1369	50	.	4.72212	7.62695	5.02631	119
chr1	145421805	145422053	MACS2_peak_1370	33	.	4.32929	5.90199	3.38868	131
chr1	145448791	145449118	MACS2_peak_1371	24	.	3.89469	4.82695	2.40078	53
chr1	145455342	145455647	MACS2_peak_1372	167	.	10.06977	19.92254	16.76303	149
chr1	145470193	145470751	MACS2_peak_1373	82	.	6.81571	11.04648	8.23093	180
chr1	145476895	145477618	MACS2_peak_1374	260	.	12.98787	29.45717	26.01760	193
chr1	145506971	145508455	MACS2_peak_1375	356	.	15.97308	39.27783	35.61723	435
chr1	145515213	145516704	MACS2_peak_1376	116	.	8.27622	14.59389	11.62228	910
chr1	145516965	145517221	MACS2_peak_1377	24	.	3.89469	4.82695	2.40078	139
chr1	145542746	145543145	MACS2_peak_1378	135	.	8.65858	16.58269	13.54356	167
chr1	145575235	145576547	MACS2_peak_1379	75	.	5.73400	10.36819	7.59554	575
chr1	145610584	145611412	MACS2_peak_1380	91	.	6.92686	11.97929	9.13896	230
chr1	145616527	145617004	MACS2_peak_1381	42	.	4.74875	6.80963	4.23496	378
chr1	145617308	145617537	MACS2_peak_1382	35	.	4.26410	6.04239	3.52230	103
chr1	145621129	145621816	MACS2_peak_1383	80	.	5.97969	10.79108	8.01310	583
chr1	145652017	145652973	MACS2_peak_1384	128	.	6.90666	15.82617	12.80681	555
chr1	145713790	145714221	MACS2_peak_1385	38	.	4.60491	6.33240	3.80641	162
chr1	145826845	145827220	MACS2_peak_1386	56	.	5.49260	8.27012	5.61755	180
chr1	145968204	145969652	MACS2_peak_1387	135	.	8.65858	16.58269	13.54356	1346
chr1	146221008	146221269	MACS2_peak_1388	22	.	3.51747	4.62674	2.25173	101
chr1	146373560	146373917	MACS2_peak_1389	42	.	4.76222	6.83087	4.24723	141
chr1	146643666	146644587	MACS2_peak_1390	128	.	8.76305	15.82769	12.80681	764
chr1	146714021	146714941	MACS2_peak_1391	114	.	7.08318	14.36163	11.41602	550
chr1	147010977	147011820	MACS2_peak_1392	32	.	4.38153	5.76384	3.26360	75
chr1	147071433	147072082	MACS2_peak_1393	104	.	7.78938	13.38474	10.46167	277
chr1	147400399	147400928	MACS2_peak_1394	51	.	5.35520	7.76771	5.13215	62
chr1	147510141	147511397	MACS2_peak_1395	59	.	4.44484	8.64230	5.97885	668
chr1	147624316	147624568	MACS2_peak_1396	61	.	5.62808	8.79691	6.12053	140
chr1	147735233	147737694	MACS2_peak_1397	188	.	8.56426	22.04998	18.83522	1807
chr1	147752681	147753207	MACS2_peak_1398	116	.	8.27622	14.59389	11.62228	207
chr1	147753490	147753827	MACS2_peak_1399	61	.	5.84204	8.82715	6.12053	165
chr1	147774464	147774774	MACS2_peak_1400	70	.	6.06101	9.82874	7.09522	226
chr1	147775095	147775584	MACS2_peak_1401	128	.	8.76305	15.82769	12.80681	291
chr1	147806138	147807328	MACS2_peak_1402	112	.	7.77069	14.19802	11.26356	373
chr1	147834673	147834903	MACS2_peak_1403	51	.	5.35520	7.76771	5.13215	160
chr1	147860172	147860391	MACS2_peak_1404	41	.	4.86836	6.74546	4.17793	36
chr1	147860768	147861003	MACS2_peak_1405	51	.	5.35520	7.76771	5.13215	46
chr1	147930931	147931842	MACS2_peak_1406	118	.	6.63039	14.84456	11.86910	253
chr1	147993378	147994928	MACS2_peak_1407	146	.	9.06580	17.74621	14.66970	1194
chr1	148000215	148000772	MACS2_peak_1408	110	.	7.64043	13.98314	11.05155	372
chr1	148001133	148001334	MACS2_peak_1409	48	.	4.79472	7.44812	4.85318	66
chr1	148176128	148176369	MACS2_peak_1410	71	.	6.32887	9.92090	7.15809	169
chr1	148176899	148177182	MACS2_peak_1411	14	.	3.03565	3.68041	1.40412	276
chr1	148240750	148242371	MACS2_peak_1412	314	.	14.71959	35.03697	31.47118	428
chr1	148247698	148247981	MACS2_peak_1413	83	.	4.86861	11.16138	8.34302	173
chr1	148532067	148532490	MACS2_peak_1414	32	.	4.38153	5.76384	3.26360	51
chr1	148555546	148556734	MACS2_peak_1415	105	.	7.35283	13.50690	10.58213	429
chr1	148603731	148604176	MACS2_peak_1416	21	.	3.70640	4.53872	2.16505	287
chr1	148604603	148604812	MACS2_peak_1417	61	.	5.80753	8.77203	6.10508	83
chr1	148605218	148605497	MACS2_peak_1418	15	.	3.40785	3.93978	1.59902	224
chr1	148767109	148767377	MACS2_peak_1419	190	.	11.19724	22.32472	19.08742	109
chr1	149204395	149204612	MACS2_peak_1420	28	.	4.07040	5.28181	2.83165	150
chr1	149223163	149224831	MACS2_peak_1421	88	.	4.02235	11.66462	8.83684	485
chr1	149576354	149576719	MACS2_peak_1422	41	.	4.86836	6.74546	4.17793	64
chr1	149605343	149606161	MACS2_peak_1423	81	.	6.49394	10.89015	8.10212	439
chr1	149782581	149785153	MACS2_peak_1424	230	.	12.65774	26.45143	23.09855	492
chr1	149785358	149785615	MACS2_peak_1425	85	.	6.53585	11.33856	8.51339	34
chr1	149786151	149786429	MACS2_peak_1426	61	.	5.84204	8.82715	6.12053	80
chr1	149787463	149787963	MACS2_peak_1427	24	.	3.89469	4.82695	2.40078	297
chr1	149802956	149805619	MACS2_peak_1428	190	.	11.19724	22.32472	19.08742	1453
chr1	149811053	149816331	MACS2_peak_1429	580	.	23.85498	62.11185	58.01537	1987
chr1	149818143	149818956	MACS2_peak_1430	116	.	8.27622	14.59389	11.62228	464
chr1	149819744	149825881	MACS2_peak_1431	648	.	22.87109	69.10096	64.89110	4137
chr1	149831001	149831395	MACS2_peak_1432	51	.	5.19515	7.79680	5.15019	357
chr1	149831604	149833934	MACS2_peak_1433	155	.	8.43235	18.67712	15.56109	997
chr1	149855989	149860643	MACS2_peak_1434	697	.	27.26283	74.02065	69.74491	3818
chr1	149870869	149871477	MACS2_peak_1435	258	.	11.46800	29.32580	25.89276	439
chr1	149899080	149900432	MACS2_peak_1436	190	.	11.19724	22.32472	19.08742	491
chr1	149908854	149909726	MACS2_peak_1437	58	.	5.05941	8.51369	5.85164	591
chr1	149910700	149911735	MACS2_peak_1438	1183	.	40.40741	123.14992	118.34342	513
chr1	149982065	149982467	MACS2_peak_1439	24	.	3.89469	4.82695	2.40078	232
chr1	149982680	149982953	MACS2_peak_1440	32	.	4.38153	5.76384	3.26360	17
chr1	150038329	150040146	MACS2_peak_1441	467	.	17.70358	50.62185	46.73390	1303
chr1	150206837	150207300	MACS2_peak_1442	41	.	4.38482	6.76958	4.19756	304
chr1	150207720	150209172	MACS2_peak_1443	342	.	15.58545	37.90381	34.27055	1032
chr1	150265500	150266814	MACS2_peak_1444	188	.	11.06064	22.09773	18.87948	861
chr1	150275443	150275683	MACS2_peak_1445	15	.	3.40785	3.93978	1.59902	12
chr1	150287660	150288028	MACS2_peak_1446	24	.	3.89469	4.82695	2.40078	278
chr1	150293766	150294739	MACS2_peak_1447	152	.	9.73673	18.36413	15.25465	246
chr1	150335806	150338046	MACS2_peak_1448	862	.	29.87210	90.70573	86.21127	551
chr1	150352449	150352656	MACS2_peak_1449	24	.	3.89469	4.82695	2.40078	178
chr1	150459508	150460125	MACS2_peak_1450	91	.	6.92686	11.97929	9.13896	304
chr1	150488053	150488644	MACS2_peak_1451	140	.	9.24989	17.08484	14.01875	183
chr1	150533510	150534959	MACS2_peak_1452	220	.	9.39306	25.35365	22.03468	600
chr1	150542875	150543100	MACS2_peak_1453	51	.	5.35520	7.76771	5.13215	138
chr1	150547354	150547954	MACS2_peak_1454	27	.	3.71024	5.15157	2.70347	543
chr1	150548876	150549187	MACS2_peak_1455	41	.	4.86836	6.74546	4.17793	195
chr1	150550428	150552793	MACS2_peak_1456	158	.	9.52444	19.01537	15.88822	1469
chr1	150576900	150577676	MACS2_peak_1457	124	.	8.22565	15.39745	12.40833	275
chr1	150585813	150586812	MACS2_peak_1458	135	.	8.65858	16.58269	13.54356	197
chr1	150601163	150603186	MACS2_peak_1459	1782	.	51.51855	183.36104	178.27686	806
chr1	150606629	150606881	MACS2_peak_1460	13	.	3.16587	3.57631	1.31150	169
chr1	150668646	150668929	MACS2_peak_1461	42	.	4.76222	6.83087	4.24723	232
chr1	150669294	150670174	MACS2_peak_1462	217	.	12.17091	25.05865	21.74361	510
chr1	150721487	150721695	MACS2_peak_1463	41	.	4.86836	6.74546	4.17793	92
chr1	150848906	150849480	MACS2_peak_1464	244	.	13.14458	27.86055	24.46827	290
chr1	150898465	150899435	MACS2_peak_1465	451	.	19.96029	49.03338	45.16520	513
chr1	150949697	150950200	MACS2_peak_1466	65	.	5.71887	9.27458	6.56390	235
chr1	150973647	150973852	MACS2_peak_1467	18	.	3.46343	4.16949	1.80876	1
chr1	150981006	150981536	MACS2_peak_1468	41	.	4.86836	6.74546	4.17793	395
chr1	151031930	151032200	MACS2_peak_1469	29	.	4.11945	5.35755	2.90482	186
chr1	151042736	151043891	MACS2_peak_1470	515	.	21.90763	55.49624	51.50897	715
chr1	151138166	151139212	MACS2_peak_1471	102	.	7.35979	13.09450	10.20210	656
chr1	151161940	151162914	MACS2_peak_1472	246	.	11.13071	28.08687	24.68765	637
chr1	151166475	151169642	MACS2_peak_1473	375	.	11.93089	41.31138	37.59421	1627
chr1	151170216	151171905	MACS2_peak_1474	258	.	11.46800	29.32580	25.89276	581
chr1	151172191	151172721	MACS2_peak_1475	61	.	5.62808	8.79691	6.12053	348
chr1	151197223	151197443	MACS2_peak_1476	32	.	4.38153	5.76384	3.26360	115
chr1	151224137	151224567	MACS2_peak_1477	61	.	5.84204	8.82715	6.12053	316
chr1	151227069	151228028	MACS2_peak_1478	344	.	16.55243	38.13699	34.48768	333
chr1	151253729	151255340	MACS2_peak_1479	1071	.	33.90473	111.87273	107.15511	398
chr1	151273295	151273553	MACS2_peak_1480	41	.	4.86836	6.74546	4.17793	64
chr1	151299546	151300594	MACS2_peak_1481	140	.	9.24989	17.08484	14.01875	519
chr1	151313395	151313878	MACS2_peak_1482	80	.	6.47557	10.86032	8.07951	113
chr1	151319238	151320145	MACS2_peak_1483	166	.	8.76965	19.80008	16.64390	519
chr1	151371069	151372539	MACS2_peak_1484	315	.	15.57876	35.13193	31.55071	831
chr1	151373629	151373893	MACS2_peak_1485	32	.	4.38153	5.76384	3.26360	126
chr1	151374218	151374694	MACS2_peak_1486	32	.	4.38153	5.76384	3.26360	172
chr1	151401731	151401956	MACS2_peak_1487	30	.	4.08491	5.52034	3.06223	117
chr1	151416384	151416873	MACS2_peak_1488	71	.	6.32887	9.92090	7.15809	283
chr1	151430581	151431008	MACS2_peak_1489	91	.	6.92686	11.97929	9.13896	303
chr1	151431546	151431952	MACS2_peak_1490	188	.	9.44424	22.09430	18.87629	201
chr1	151481331	151481674	MACS2_peak_1491	50	.	4.72212	7.62695	5.02631	234
chr1	151512094	151512940	MACS2_peak_1492	110	.	7.36527	13.96277	11.03124	432
chr1	151519727	151520119	MACS2_peak_1493	82	.	6.81571	11.04648	8.23093	185
chr1	151583807	151584712	MACS2_peak_1494	152	.	9.73673	18.36413	15.25465	653
chr1	151652998	151654197	MACS2_peak_1495	104	.	7.78938	13.38474	10.46167	160
chr1	151736059	151736335	MACS2_peak_1496	70	.	6.06101	9.82874	7.09522	108
chr1	151763003	151763298	MACS2_peak_1497	116	.	8.27622	14.59389	11.62228	161
chr1	151808865	151809166	MACS2_peak_1498	24	.	3.89469	4.82695	2.40078	232
chr1	151881584	151882409	MACS2_peak_1499	89	.	6.58997	11.82177	8.99189	245
chr1	151918511	151918985	MACS2_peak_1500	71	.	6.32887	9.92090	7.15809	245
chr1	151940359	151940788	MACS2_peak_1501	61	.	5.84204	8.82715	6.12053	196
chr1	151944955	151945731	MACS2_peak_1502	225	.	12.34701	25.93240	22.59793	362
chr1	151960768	151961334	MACS2_peak_1503	109	.	6.35413	13.88051	10.95018	290
chr1	151961768	151962102	MACS2_peak_1504	99	.	7.17586	12.79230	9.91274	211
chr1	151964577	151965540	MACS2_peak_1505	218	.	11.90064	25.18633	21.86966	637
chr1	151965858	151967103	MACS2_peak_1506	290	.	14.45043	32.57051	29.05525	682
chr1	151967320	151967884	MACS2_peak_1507	70	.	6.06101	9.82874	7.09522	191
chr1	152006990	152008391	MACS2_peak_1508	99	.	7.45829	12.84534	9.96507	459
chr1	152009027	152009476	MACS2_peak_1509	42	.	4.74875	6.80963	4.23496	126
chr1	152020001	152021308	MACS2_peak_1510	217	.	12.17091	25.05865	21.74361	836
chr1	152135570	152135842	MACS2_peak_1511	24	.	3.87169	4.79161	2.40078	70
chr1	152140303	152140905	MACS2_peak_1512	61	.	5.62808	8.79691	6.12053	490
chr1	153505532	153507268	MACS2_peak_1513	135	.	8.63410	16.54206	13.50959	565
chr1	153507628	153509330	MACS2_peak_1514	124	.	8.22565	15.39745	12.40833	412
chr1	153510964	153511185	MACS2_peak_1515	20	.	3.37294	4.39607	2.02688	71
chr1	153517590	153518199	MACS2_peak_1516	152	.	9.73673	18.36413	15.25465	298
chr1	153537969	153541685	MACS2_peak_1517	646	.	25.80232	68.86787	64.66126	1049
chr1	153545147	153545491	MACS2_peak_1518	177	.	10.71040	20.98501	17.78702	194
chr1	153581294	153582216	MACS2_peak_1519	286	.	14.60509	32.18024	28.67486	300
chr1	153585757	153585971	MACS2_peak_1520	15	.	3.40785	3.93978	1.59902	90
chr1	153599559	153600353	MACS2_peak_1521	195	.	10.82323	22.80659	19.55828	402
chr1	153606100	153607306	MACS2_peak_1522	948	.	32.03675	99.40642	94.81483	654
chr1	153630992	153631811	MACS2_peak_1523	330	.	16.06560	36.62799	33.01165	260
chr1	153633429	153633995	MACS2_peak_1524	41	.	4.86836	6.74546	4.17793	315
chr1	153634209	153634629	MACS2_peak_1525	41	.	4.86836	6.74546	4.17793	359
chr1	153636617	153637007	MACS2_peak_1526	14	.	3.03565	3.68041	1.40412	17
chr1	153637349	153637590	MACS2_peak_1527	24	.	3.89469	4.82695	2.40078	199
chr1	153640600	153640996	MACS2_peak_1528	25	.	3.89636	5.01351	2.57198	24
chr1	153643002	153644496	MACS2_peak_1529	330	.	16.06560	36.62799	33.01165	571
chr1	153680622	153681392	MACS2_peak_1530	75	.	5.73400	10.36819	7.59554	316
chr1	153700056	153700604	MACS2_peak_1531	201	.	8.18787	23.36446	20.10592	328
chr1	153747678	153748076	MACS2_peak_1532	51	.	5.35520	7.76771	5.13215	194
chr1	153748438	153748708	MACS2_peak_1533	51	.	5.35520	7.76771	5.13215	99
chr1	153755864	153756305	MACS2_peak_1534	140	.	9.24989	17.08484	14.01875	231
chr1	153777718	153778124	MACS2_peak_1535	112	.	7.79272	14.23432	11.29346	253
chr1	153894934	153896149	MACS2_peak_1536	330	.	16.06560	36.62799	33.01165	664
chr1	153918906	153919456	MACS2_peak_1537	71	.	6.32887	9.92090	7.15809	134
chr1	153930816	153931530	MACS2_peak_1538	102	.	7.35979	13.09450	10.20210	411
chr1	153935398	153937555	MACS2_peak_1539	389	.	18.01294	42.73800	38.99072	855
chr1	153938799	153940657	MACS2_peak_1540	731	.	28.23651	77.49448	73.17269	1215
chr1	153949549	153950812	MACS2_peak_1541	613	.	24.82865	65.47300	61.32034	523
chr1	153958604	153959724	MACS2_peak_1542	134	.	6.55029	16.42998	13.40360	942
chr1	153962742	153963206	MACS2_peak_1543	104	.	6.74588	13.33072	10.43300	266
chr1	153963741	153964427	MACS2_peak_1544	41	.	4.86836	6.74546	4.17793	141
chr1	153964947	153966036	MACS2_peak_1545	127	.	8.16981	15.76849	12.77186	420
chr1	154154925	154156131	MACS2_peak_1546	102	.	7.35979	13.09450	10.20210	326
chr1	154171772	154172201	MACS2_peak_1547	18	.	3.45364	4.15465	1.80613	105
chr1	154178382	154178708	MACS2_peak_1548	15	.	3.26793	3.87346	1.59124	321
chr1	154183035	154183404	MACS2_peak_1549	51	.	5.35520	7.76771	5.13215	163
chr1	154191866	154192408	MACS2_peak_1550	70	.	6.21234	9.73367	7.01125	341
chr1	154192613	154194421	MACS2_peak_1551	519	.	21.70900	55.97099	51.98062	301
chr1	154221372	154221625	MACS2_peak_1552	24	.	3.89469	4.82695	2.40078	239
chr1	154244546	154245056	MACS2_peak_1553	244	.	13.14458	27.86055	24.46827	330
chr1	154298592	154299472	MACS2_peak_1554	91	.	6.92686	11.97929	9.13896	197
chr1	154377507	154378945	MACS2_peak_1555	204	.	11.68407	23.68285	20.40595	1142
chr1	154390614	154391250	MACS2_peak_1556	458	.	18.99502	49.73040	45.85326	278
chr1	154394712	154395382	MACS2_peak_1557	61	.	5.84204	8.82715	6.12053	86
chr1	154404205	154404585	MACS2_peak_1558	42	.	4.74875	6.80963	4.23496	246
chr1	154405721	154406018	MACS2_peak_1559	33	.	4.32929	5.90199	3.38868	237
chr1	154435099	154436299	MACS2_peak_1560	230	.	12.65774	26.45143	23.09855	573
chr1	154451850	154452504	MACS2_peak_1561	61	.	5.62808	8.79691	6.12053	333
chr1	154531252	154532550	MACS2_peak_1562	244	.	13.14458	27.86055	24.46827	813
chr1	154579591	154582298	MACS2_peak_1563	128	.	8.76305	15.82769	12.80681	1489
chr1	154599890	154601033	MACS2_peak_1564	70	.	6.25167	9.79682	7.07319	443
chr1	154670360	154670639	MACS2_peak_1565	38	.	4.60491	6.33240	3.80641	122
chr1	154908914	154910206	MACS2_peak_1566	569	.	20.28535	61.00026	56.92156	670
chr1	154928455	154928914	MACS2_peak_1567	33	.	4.32929	5.90199	3.38868	321
chr1	154933621	154935325	MACS2_peak_1568	272	.	14.11825	30.72549	27.25708	534
chr1	154943222	154943729	MACS2_peak_1569	124	.	8.22565	15.39745	12.40833	100
chr1	154944781	154949425	MACS2_peak_1570	1106	.	24.56360	115.35062	110.60841	2454
chr1	154955267	154956163	MACS2_peak_1571	385	.	16.88423	42.29239	38.56299	458
chr1	154968150	154968466	MACS2_peak_1572	71	.	6.32887	9.92090	7.15809	180
chr1	154971488	154975499	MACS2_peak_1573	783	.	29.69701	82.76057	78.36464	3306
chr1	154975834	154976611	MACS2_peak_1574	71	.	6.32887	9.92090	7.15809	592
chr1	154985470	154985714	MACS2_peak_1575	32	.	4.38153	5.76384	3.26360	205
chr1	154989542	154990663	MACS2_peak_1576	276	.	10.77439	31.10616	27.62607	507
chr1	155022419	155022782	MACS2_peak_1577	41	.	4.86836	6.74546	4.17793	83
chr1	155023135	155024396	MACS2_peak_1578	104	.	7.78938	13.38474	10.46167	208
chr1	155035144	155035948	MACS2_peak_1579	29	.	3.59146	5.40621	2.95110	624
chr1	155036166	155036404	MACS2_peak_1580	70	.	6.06101	9.82874	7.09522	70
chr1	155043343	155043769	MACS2_peak_1581	13	.	2.63716	3.63529	1.36517	290
chr1	155056627	155058651	MACS2_peak_1582	481	.	17.20200	52.06830	48.14950	911
chr1	155063841	155064143	MACS2_peak_1583	20	.	3.04121	4.40611	2.03612	170
chr1	155100016	155100257	MACS2_peak_1584	14	.	3.03565	3.68041	1.40412	215
chr1	155101380	155102516	MACS2_peak_1585	204	.	11.68407	23.68285	20.40595	916
chr1	155106676	155107035	MACS2_peak_1586	15	.	3.40785	3.93978	1.59902	112
chr1	155107384	155109097	MACS2_peak_1587	242	.	9.94559	27.61941	24.24371	457
chr1	155139928	155140495	MACS2_peak_1588	107	.	5.84848	13.67564	10.74969	259
chr1	155145215	155146733	MACS2_peak_1589	116	.	8.27622	14.59389	11.62228	460
chr1	155162810	155165129	MACS2_peak_1590	467	.	20.44712	50.63402	46.73487	1778
chr1	155165936	155166226	MACS2_peak_1591	18	.	3.46343	4.16949	1.80876	210
chr1	155175694	155175948	MACS2_peak_1592	18	.	3.46343	4.16949	1.80876	7
chr1	155176818	155177138	MACS2_peak_1593	61	.	5.84204	8.82715	6.12053	153
chr1	155178213	155179440	MACS2_peak_1594	177	.	10.71040	20.98501	17.78702	707
chr1	155189011	155189398	MACS2_peak_1595	32	.	4.38153	5.76384	3.26360	329
chr1	155196290	155197703	MACS2_peak_1596	285	.	9.33150	32.06958	28.58148	1088
chr1	155213983	155215115	MACS2_peak_1597	155	.	8.43235	18.67712	15.56109	884
chr1	155225299	155225662	MACS2_peak_1598	116	.	8.27622	14.59389	11.62228	195
chr1	155231532	155232672	MACS2_peak_1599	483	.	20.93396	52.24486	48.31373	572
chr1	155242680	155243771	MACS2_peak_1600	315	.	15.57876	35.13193	31.55071	732
chr1	155246814	155247432	MACS2_peak_1601	164	.	10.16319	19.56459	16.43300	349
chr1	155278207	155279495	MACS2_peak_1602	188	.	9.44424	22.09430	18.87629	441
chr1	155292975	155294627	MACS2_peak_1603	483	.	20.93396	52.24486	48.31373	966
chr1	155294902	155295208	MACS2_peak_1604	61	.	5.84204	8.82715	6.12053	144
chr1	155532274	155534167	MACS2_peak_1605	286	.	14.60509	32.18024	28.67486	594
chr1	155578769	155578997	MACS2_peak_1606	32	.	4.38153	5.76384	3.26360	40
chr1	155579350	155580549	MACS2_peak_1607	683	.	21.85172	72.55462	68.30010	371
chr1	155620230	155620453	MACS2_peak_1608	33	.	4.32929	5.90199	3.38868	124
chr1	155621102	155621597	MACS2_peak_1609	161	.	9.39529	19.31648	16.18697	169
chr1	155622655	155622886	MACS2_peak_1610	30	.	4.19529	5.47480	3.01870	30
chr1	155657982	155659309	MACS2_peak_1611	630	.	23.81110	67.21513	63.03271	742
chr1	155666550	155666804	MACS2_peak_1612	41	.	4.86836	6.74546	4.17793	40
chr1	155714834	155716115	MACS2_peak_1613	405	.	18.49978	44.29523	40.51833	670
chr1	155738119	155738586	MACS2_peak_1614	42	.	4.76222	6.83087	4.24723	313
chr1	155826722	155827623	MACS2_peak_1615	246	.	11.13071	28.08687	24.68765	565
chr1	155828923	155829197	MACS2_peak_1616	41	.	4.38482	6.76958	4.19756	66
chr1	155862723	155863887	MACS2_peak_1617	81	.	6.49394	10.89015	8.10212	149
chr1	155880481	155880779	MACS2_peak_1618	41	.	4.86836	6.74546	4.17793	83
chr1	155882016	155882359	MACS2_peak_1619	32	.	4.38153	5.76384	3.26360	183
chr1	155883637	155884015	MACS2_peak_1620	24	.	3.89469	4.82695	2.40078	66
chr1	155901548	155901898	MACS2_peak_1621	18	.	3.46343	4.16949	1.80876	216
chr1	155903809	155904909	MACS2_peak_1622	230	.	12.65774	26.45143	23.09855	688
chr1	155907867	155908549	MACS2_peak_1623	102	.	7.35979	13.09450	10.20210	400
chr1	155910113	155911580	MACS2_peak_1624	272	.	14.11825	30.72549	27.25708	327
chr1	155931782	155932556	MACS2_peak_1625	190	.	11.19724	22.32472	19.08742	350
chr1	155948476	155948755	MACS2_peak_1626	33	.	4.31705	5.88288	3.37926	188
chr1	155953262	155953756	MACS2_peak_1627	41	.	4.86836	6.74546	4.17793	422
chr1	155990055	155991012	MACS2_peak_1628	34	.	4.04753	5.94366	3.42514	699
chr1	156022306	156024834	MACS2_peak_1629	412	.	15.51553	45.08298	41.29587	1942
chr1	156030562	156031503	MACS2_peak_1630	61	.	4.26003	8.84915	6.14226	145
chr1	156070507	156070718	MACS2_peak_1631	32	.	4.38153	5.76384	3.26360	96
chr1	156073231	156073462	MACS2_peak_1632	24	.	3.89469	4.82695	2.40078	126
chr1	156073692	156074079	MACS2_peak_1633	51	.	5.35520	7.76771	5.13215	316
chr1	156075046	156075405	MACS2_peak_1634	33	.	4.32929	5.90199	3.38868	110
chr1	156075817	156077382	MACS2_peak_1635	271	.	11.80530	30.57727	27.12564	563
chr1	156083564	156084711	MACS2_peak_1636	1616	.	49.43341	166.67992	161.64810	700
chr1	156092041	156098696	MACS2_peak_1637	460	.	13.56846	49.88922	46.00679	1421
chr1	156099324	156100601	MACS2_peak_1638	405	.	18.49978	44.29523	40.51833	666
chr1	156163258	156164069	MACS2_peak_1639	220	.	9.39306	25.35365	22.03468	459
chr1	156182441	156183691	MACS2_peak_1640	613	.	24.82865	65.47300	61.32034	454
chr1	156183919	156185161	MACS2_peak_1641	140	.	9.24989	17.08484	14.01875	163
chr1	156194893	156195201	MACS2_peak_1642	32	.	4.38153	5.76384	3.26360	145
chr1	156245065	156245319	MACS2_peak_1643	24	.	3.89469	4.82695	2.40078	72
chr1	156251075	156253559	MACS2_peak_1644	104	.	6.74588	13.33072	10.43300	2067
chr1	156265789	156266062	MACS2_peak_1645	24	.	3.89469	4.82695	2.40078	185
chr1	156307798	156308892	MACS2_peak_1646	1650	.	52.09148	170.09477	165.04915	602
chr1	156309364	156309572	MACS2_peak_1647	14	.	3.03565	3.68041	1.40412	63
chr1	156368025	156368904	MACS2_peak_1648	244	.	13.14458	27.86055	24.46827	255
chr1	156369373	156369636	MACS2_peak_1649	25	.	3.89636	5.01351	2.57198	72
chr1	156426130	156427689	MACS2_peak_1650	531	.	22.39447	57.13634	53.12248	846
chr1	156469200	156469628	MACS2_peak_1651	32	.	4.38153	5.76384	3.26360	61
chr1	156470428	156471634	MACS2_peak_1652	836	.	31.15752	88.09021	83.62590	638
chr1	156472067	156473956	MACS2_peak_1653	258	.	13.63142	29.28542	25.85659	1042
chr1	156474455	156475504	MACS2_peak_1654	43	.	4.14400	6.90374	4.31811	577
chr1	156541279	156541538	MACS2_peak_1655	18	.	3.46343	4.16949	1.80876	232
chr1	156561029	156562954	MACS2_peak_1656	286	.	14.60509	32.18024	28.67486	573
chr1	156569742	156570181	MACS2_peak_1657	51	.	5.19515	7.79680	5.15019	405
chr1	156570703	156571800	MACS2_peak_1658	197	.	10.62076	23.03034	19.77946	739
chr1	156572500	156573264	MACS2_peak_1659	105	.	7.35283	13.50690	10.58213	106
chr1	156613282	156613635	MACS2_peak_1660	24	.	3.89469	4.82695	2.40078	110
chr1	156629823	156632177	MACS2_peak_1661	545	.	20.83302	58.60752	54.57783	363
chr1	156647795	156648024	MACS2_peak_1662	29	.	4.11945	5.35755	2.90482	25
chr1	156656166	156656502	MACS2_peak_1663	66	.	5.95032	9.31347	6.60028	224
chr1	156658985	156659428	MACS2_peak_1664	94	.	6.40859	12.32079	9.44663	326
chr1	156675000	156676186	MACS2_peak_1665	61	.	5.84204	8.82715	6.12053	430
chr1	156679845	156680097	MACS2_peak_1666	32	.	4.38153	5.76384	3.26360	112
chr1	156682740	156683446	MACS2_peak_1667	71	.	6.32887	9.92090	7.15809	301
chr1	156695774	156696207	MACS2_peak_1668	27	.	3.87646	5.19376	2.74416	32
chr1	156696483	156697211	MACS2_peak_1669	61	.	5.62808	8.79691	6.12053	176
chr1	156697881	156699097	MACS2_peak_1670	613	.	24.82865	65.47300	61.32034	540
chr1	156710247	156711654	MACS2_peak_1671	775	.	23.94789	81.94578	77.56693	842
chr1	156711861	156712388	MACS2_peak_1672	25	.	3.89636	5.01351	2.57198	177
chr1	156716020	156721067	MACS2_peak_1673	597	.	22.88036	63.86442	59.73655	1247
chr1	156721278	156722433	MACS2_peak_1674	272	.	14.11825	30.72549	27.25708	595
chr1	156736743	156738230	MACS2_peak_1675	596	.	20.40131	63.75791	59.64054	405
chr1	156766922	156767170	MACS2_peak_1676	41	.	4.86836	6.74546	4.17793	64
chr1	156783697	156783938	MACS2_peak_1677	41	.	4.86836	6.74546	4.17793	162
chr1	156859848	156860105	MACS2_peak_1678	61	.	5.84204	8.82715	6.12053	169
chr1	156866334	156866841	MACS2_peak_1679	51	.	5.19515	7.79680	5.15019	40
chr1	156877243	156877847	MACS2_peak_1680	24	.	3.42744	4.89773	2.47008	12
chr1	157108226	157108964	MACS2_peak_1681	51	.	5.35520	7.76771	5.13215	453
chr1	157962195	157962429	MACS2_peak_1682	18	.	3.46343	4.16949	1.80876	198
chr1	157962654	157963330	MACS2_peak_1683	41	.	4.86836	6.74546	4.17793	629
chr1	157979908	157980113	MACS2_peak_1684	24	.	3.89469	4.82695	2.40078	175
chr1	157988936	157990103	MACS2_peak_1685	134	.	7.75777	16.48265	13.45217	398
chr1	158071323	158071892	MACS2_peak_1686	102	.	7.35979	13.09450	10.20210	419
chr1	159750466	159750697	MACS2_peak_1687	24	.	3.89469	4.82695	2.40078	198
chr1	159824259	159824730	MACS2_peak_1688	61	.	5.84204	8.82715	6.12053	297
chr1	159838958	159839502	MACS2_peak_1689	42	.	4.76222	6.83087	4.24723	66
chr1	159859665	159859936	MACS2_peak_1690	61	.	5.84204	8.82715	6.12053	199
chr1	159894052	159895566	MACS2_peak_1691	43	.	4.14400	6.90374	4.31811	936
chr1	159915403	159915965	MACS2_peak_1692	177	.	10.71040	20.98501	17.78702	381
chr1	160001434	160001650	MACS2_peak_1693	18	.	3.46343	4.16949	1.80876	126
chr1	160068685	160068904	MACS2_peak_1694	51	.	5.35520	7.76771	5.13215	28
chr1	160078511	160078857	MACS2_peak_1695	61	.	5.84204	8.82715	6.12053	215
chr1	160174799	160175260	MACS2_peak_1696	18	.	3.46343	4.16949	1.80876	195
chr1	160175687	160176057	MACS2_peak_1697	56	.	5.31038	8.28598	5.63186	288
chr1	160230980	160231600	MACS2_peak_1698	51	.	5.35520	7.76771	5.13215	88
chr1	160312768	160313431	MACS2_peak_1699	101	.	7.59816	13.07310	10.18729	493
chr1	160783005	160783222	MACS2_peak_1700	33	.	4.32929	5.90199	3.38868	84
chr1	160960280	160960601	MACS2_peak_1701	104	.	7.78938	13.38474	10.46167	139
chr1	160965899	160966118	MACS2_peak_1702	13	.	2.63716	3.63529	1.36517	208
chr1	160966923	160967274	MACS2_peak_1703	29	.	4.11945	5.35755	2.90482	277
chr1	160990691	160991708	MACS2_peak_1704	483	.	20.93396	52.24486	48.31373	415
chr1	160992015	160992428	MACS2_peak_1705	95	.	6.94434	12.41044	9.53468	236
chr1	161008519	161008835	MACS2_peak_1706	33	.	4.32929	5.90199	3.38868	110
chr1	161014998	161016283	MACS2_peak_1707	301	.	15.09192	33.64921	30.10244	957
chr1	161053020	161053459	MACS2_peak_1708	112	.	7.77069	14.19802	11.26356	348
chr1	161067601	161067846	MACS2_peak_1709	24	.	3.89469	4.82695	2.40078	137
chr1	161084749	161085653	MACS2_peak_1710	85	.	6.07130	11.33289	8.50917	600
chr1	161086968	161088366	MACS2_peak_1711	443	.	18.56331	48.20604	44.35701	424
chr1	161088783	161090115	MACS2_peak_1712	246	.	12.55494	28.09664	24.69230	815
chr1	161101840	161103415	MACS2_peak_1713	287	.	7.83254	32.27066	28.75906	831
chr1	161109001	161109214	MACS2_peak_1714	24	.	3.89469	4.82695	2.40078	132
chr1	161123083	161124218	MACS2_peak_1715	535	.	21.21352	57.59762	53.57803	527
chr1	161128758	161129743	MACS2_peak_1716	177	.	10.71040	20.98501	17.78702	346
chr1	161135539	161136520	MACS2_peak_1717	384	.	13.26079	42.13176	38.40876	473
chr1	161146738	161147920	MACS2_peak_1718	287	.	13.48019	32.24296	28.73139	374
chr1	161171760	161172905	MACS2_peak_1719	204	.	11.68407	23.68285	20.40595	457
chr1	161195260	161196096	MACS2_peak_1720	273	.	13.42080	30.83192	27.35669	392
chr1	161284223	161284903	MACS2_peak_1721	51	.	5.35520	7.76771	5.13215	494
chr1	161359527	161360276	MACS2_peak_1722	183	.	10.39030	21.52495	18.31573	199
chr1	161368654	161369431	MACS2_peak_1723	188	.	9.44424	22.09430	18.87629	549
chr1	161369787	161370040	MACS2_peak_1724	61	.	5.62808	8.79691	6.12053	187
chr1	161391640	161391941	MACS2_peak_1725	81	.	6.77546	10.98141	8.19251	110
chr1	161397350	161398215	MACS2_peak_1726	49	.	5.22373	7.55941	4.96346	263
chr1	161410490	161410965	MACS2_peak_1727	70	.	5.57631	9.73541	7.01299	196
chr1	161416663	161418096	MACS2_peak_1728	51	.	3.48113	7.74691	5.13215	1070
chr1	161423200	161425611	MACS2_peak_1729	471	.	12.86961	51.05805	47.15271	1414
chr1	161427565	161428068	MACS2_peak_1730	39	.	3.54273	6.48168	3.95227	422
chr1	161430977	161432831	MACS2_peak_1731	85	.	4.65577	11.32293	8.50308	1687
chr1	161435211	161435498	MACS2_peak_1732	43	.	3.17913	6.91848	4.33284	265
chr1	161436253	161436533	MACS2_peak_1733	19	.	2.90604	4.32870	1.96672	124
chr1	161438952	161440263	MACS2_peak_1734	369	.	9.12819	40.67552	36.98495	412
chr1	161500296	161500571	MACS2_peak_1735	51	.	5.35520	7.76771	5.13215	159
chr1	161509512	161509945	MACS2_peak_1736	344	.	16.55243	38.13699	34.48768	305
chr1	161535782	161536029	MACS2_peak_1737	32	.	4.38153	5.76384	3.26360	225
chr1	161581935	161582369	MACS2_peak_1738	41	.	4.38482	6.76958	4.19756	180
chr1	161696004	161696964	MACS2_peak_1739	61	.	5.84204	8.82715	6.12053	316
chr1	161719226	161720402	MACS2_peak_1740	244	.	13.14458	27.86055	24.46827	471
chr1	161733248	161733778	MACS2_peak_1741	24	.	3.89469	4.82695	2.40078	449
chr1	161734852	161736767	MACS2_peak_1742	625	.	16.60967	66.75518	62.58711	545
chr1	162114622	162114980	MACS2_peak_1743	24	.	3.89469	4.82695	2.40078	160
chr1	162508226	162509171	MACS2_peak_1744	131	.	8.69662	16.17424	13.15056	608
chr1	162530719	162532010	MACS2_peak_1745	217	.	12.17091	25.05865	21.74361	527
chr1	162647913	162648384	MACS2_peak_1746	40	.	4.74885	6.55776	4.02760	403
chr1	162760246	162761100	MACS2_peak_1747	135	.	8.63410	16.54206	13.50959	529
chr1	163005442	163006129	MACS2_peak_1748	43	.	4.67561	6.96626	4.37924	388
chr1	163291313	163292166	MACS2_peak_1749	140	.	9.24989	17.08484	14.01875	493
chr1	164606604	164607356	MACS2_peak_1750	43	.	4.14400	6.90374	4.31811	663
chr1	164717199	164718451	MACS2_peak_1751	195	.	10.82323	22.80659	19.55828	636
chr1	164741839	164742436	MACS2_peak_1752	104	.	7.78938	13.38474	10.46167	232
chr1	164750269	164750568	MACS2_peak_1753	42	.	4.76222	6.83087	4.24723	8
chr1	165567237	165567767	MACS2_peak_1754	315	.	15.57876	35.13193	31.55071	207
chr1	165599743	165601458	MACS2_peak_1755	761	.	27.27453	80.47220	76.11231	526
chr1	165666803	165667757	MACS2_peak_1756	51	.	5.19515	7.79680	5.15019	421
chr1	165737826	165738798	MACS2_peak_1757	128	.	8.76305	15.82769	12.80681	490
chr1	165742305	165742892	MACS2_peak_1758	47	.	5.09630	7.35797	4.76426	352
chr1	165796649	165798830	MACS2_peak_1759	436	.	19.47345	47.44320	43.60373	390
chr1	166808163	166809618	MACS2_peak_1760	165	.	10.22356	19.66451	16.51326	1119
chr1	166844729	166845726	MACS2_peak_1761	230	.	12.65774	26.45143	23.09855	486
chr1	167142967	167143183	MACS2_peak_1762	32	.	4.38153	5.76384	3.26360	110
chr1	167189089	167190156	MACS2_peak_1763	580	.	23.85498	62.11185	58.01537	654
chr1	167191375	167191935	MACS2_peak_1764	61	.	5.84204	8.82715	6.12053	387
chr1	167522735	167523010	MACS2_peak_1765	51	.	5.35520	7.76771	5.13215	126
chr1	167684084	167685350	MACS2_peak_1766	107	.	5.84848	13.67564	10.74969	224
chr1	167691177	167691454	MACS2_peak_1767	41	.	4.86836	6.74546	4.17793	204
chr1	167789320	167789785	MACS2_peak_1768	152	.	9.73673	18.36413	15.25465	130
chr1	167904597	167906920	MACS2_peak_1769	285	.	10.05938	32.01786	28.53041	984
chr1	168049102	168049721	MACS2_peak_1770	41	.	4.86836	6.74546	4.17793	327
chr1	168147762	168148927	MACS2_peak_1771	315	.	13.95524	35.08921	31.52266	534
chr1	168194762	168195307	MACS2_peak_1772	61	.	5.62808	8.79691	6.12053	428
chr1	168355981	168356198	MACS2_peak_1773	24	.	3.89469	4.82695	2.40078	187
chr1	168356585	168356985	MACS2_peak_1774	24	.	3.89469	4.82695	2.40078	251
chr1	168361951	168362305	MACS2_peak_1775	29	.	4.11945	5.35755	2.90482	74
chr1	168375253	168375713	MACS2_peak_1776	45	.	3.97696	7.12936	4.54056	94
chr1	168377555	168378538	MACS2_peak_1777	548	.	13.99724	58.90521	54.86395	554
chr1	168440305	168440749	MACS2_peak_1778	41	.	4.38482	6.76958	4.19756	345
chr1	169074995	169076373	MACS2_peak_1779	467	.	20.44712	50.63402	46.73487	710
chr1	169076679	169079713	MACS2_peak_1780	385	.	16.88423	42.29239	38.56299	2048
chr1	169081322	169081807	MACS2_peak_1781	71	.	6.32887	9.92090	7.15809	251
chr1	169082386	169083943	MACS2_peak_1782	414	.	17.75009	45.27349	41.48051	500
chr1	169117614	169118097	MACS2_peak_1783	41	.	4.38482	6.76958	4.19756	136
chr1	169336672	169337797	MACS2_peak_1784	531	.	22.39447	57.13634	53.12248	596
chr1	169443300	169443519	MACS2_peak_1785	321	.	6.78537	35.75449	32.16685	75
chr1	169454299	169454617	MACS2_peak_1786	24	.	3.89469	4.82695	2.40078	66
chr1	169454955	169455611	MACS2_peak_1787	230	.	12.65774	26.45143	23.09855	293
chr1	169763430	169764451	MACS2_peak_1788	138	.	9.13705	16.89905	13.85649	855
chr1	169862391	169863692	MACS2_peak_1789	1096	.	37.75191	114.38145	109.64346	925
chr1	169968350	169968697	MACS2_peak_1790	33	.	4.32929	5.90199	3.38868	195
chr1	170043689	170043972	MACS2_peak_1791	33	.	4.32929	5.90199	3.38868	50
chr1	170500761	170501809	MACS2_peak_1792	389	.	18.01294	42.73800	38.99072	668
chr1	171342715	171343155	MACS2_peak_1793	47	.	4.90189	7.32904	4.73555	295
chr1	171453918	171455675	MACS2_peak_1794	204	.	11.68407	23.68285	20.40595	563
chr1	171711295	171711507	MACS2_peak_1795	59	.	4.44484	8.64230	5.97885	169
chr1	171750324	171750829	MACS2_peak_1796	147	.	7.45919	17.83943	14.75453	330
chr1	171882571	171882913	MACS2_peak_1797	51	.	5.35520	7.76771	5.13215	216
chr1	172501594	172502627	MACS2_peak_1798	258	.	11.46800	29.32580	25.89276	295
chr1	172715382	172715782	MACS2_peak_1799	32	.	4.38153	5.76384	3.26360	84
chr1	172807740	172808075	MACS2_peak_1800	33	.	4.32929	5.90199	3.38868	35
chr1	172830374	172830677	MACS2_peak_1801	20	.	3.48881	4.38533	2.02117	274
chr1	172840553	172840784	MACS2_peak_1802	56	.	5.49260	8.27012	5.61755	111
chr1	172854827	172855724	MACS2_peak_1803	112	.	7.77069	14.19802	11.26356	406
chr1	172863834	172864140	MACS2_peak_1804	27	.	3.87646	5.19376	2.74416	206
chr1	172864634	172866305	MACS2_peak_1805	170	.	9.95737	20.26096	17.09255	542
chr1	172866540	172867692	MACS2_peak_1806	103	.	6.48574	13.28734	10.39399	887
chr1	172868685	172869209	MACS2_peak_1807	28	.	4.07040	5.28181	2.83165	128
chr1	172872189	172874161	MACS2_peak_1808	873	.	31.12474	91.89467	87.38542	861
chr1	172875807	172877458	MACS2_peak_1809	197	.	10.62076	23.03034	19.77946	961
chr1	172877935	172878234	MACS2_peak_1810	34	.	4.03416	5.92155	3.40770	27
chr1	172878869	172879560	MACS2_peak_1811	144	.	8.09506	17.57108	14.49697	215
chr1	172887232	172888001	MACS2_peak_1812	90	.	5.38060	11.92266	9.09156	76
chr1	172901230	172901597	MACS2_peak_1813	32	.	4.38153	5.76384	3.26360	121
chr1	172901847	172903879	MACS2_peak_1814	714	.	22.59871	75.75060	71.45406	1228
chr1	173011997	173013042	MACS2_peak_1815	314	.	14.71959	35.03697	31.47118	430
chr1	173017894	173018228	MACS2_peak_1816	24	.	3.89469	4.82695	2.40078	258
chr1	173159579	173160290	MACS2_peak_1817	61	.	5.61216	8.77137	6.10476	179
chr1	173398833	173399159	MACS2_peak_1818	61	.	5.62808	8.79691	6.12053	162
chr1	173445832	173446215	MACS2_peak_1819	51	.	5.19515	7.79680	5.15019	298
chr1	173446453	173447527	MACS2_peak_1820	33	.	4.32929	5.90199	3.38868	734
chr1	173476485	173476926	MACS2_peak_1821	24	.	3.89469	4.82695	2.40078	86
chr1	173684125	173684348	MACS2_peak_1822	33	.	4.32929	5.90199	3.38868	67
chr1	173792929	173794455	MACS2_peak_1823	731	.	28.23651	77.49448	73.17269	932
chr1	173829377	173829994	MACS2_peak_1824	82	.	6.81571	11.04648	8.23093	191
chr1	173830428	173838225	MACS2_peak_1825	783	.	29.69701	82.76057	78.36464	6882
chr1	173991079	173991454	MACS2_peak_1826	41	.	4.86836	6.74546	4.17793	259
chr1	174128406	174128957	MACS2_peak_1827	51	.	5.19515	7.79680	5.15019	470
chr1	174208029	174208557	MACS2_peak_1828	75	.	5.73400	10.36819	7.59554	276
chr1	174817852	174818910	MACS2_peak_1829	258	.	13.63142	29.28542	25.85659	201
chr1	174967537	174969768	MACS2_peak_1830	821	.	29.75159	86.63709	82.19216	1124
chr1	174992287	174992532	MACS2_peak_1831	25	.	3.88534	4.99655	2.56560	192
chr1	174992740	174993137	MACS2_peak_1832	41	.	4.86836	6.74546	4.17793	234
chr1	175138694	175138949	MACS2_peak_1833	61	.	5.84204	8.82715	6.12053	165
chr1	175162042	175162477	MACS2_peak_1834	61	.	5.84204	8.82715	6.12053	282
chr1	176175756	176175957	MACS2_peak_1835	15	.	3.40785	3.93978	1.59902	99
chr1	176176385	176176729	MACS2_peak_1836	124	.	8.22565	15.39745	12.40833	171
chr1	178062524	178063120	MACS2_peak_1837	51	.	5.35520	7.76771	5.13215	140
chr1	178064020	178064467	MACS2_peak_1838	25	.	3.89636	5.01351	2.57198	288
chr1	178095610	178096526	MACS2_peak_1839	499	.	15.74718	53.88512	49.92476	510
chr1	178207708	178208929	MACS2_peak_1840	596	.	24.34181	63.78812	59.66188	624
chr1	178209793	178210626	MACS2_peak_1841	57	.	5.16355	8.36483	5.70974	129
chr1	178210914	178211388	MACS2_peak_1842	15	.	3.40785	3.93978	1.59902	243
chr1	178313259	178314017	MACS2_peak_1843	108	.	7.78119	13.78445	10.85658	578
chr1	178499260	178499566	MACS2_peak_1844	24	.	3.89469	4.82695	2.40078	194
chr1	178505916	178506433	MACS2_peak_1845	152	.	9.73673	18.36413	15.25465	354
chr1	178695318	178695540	MACS2_peak_1846	24	.	3.89469	4.82695	2.40078	82
chr1	178994912	178996127	MACS2_peak_1847	220	.	11.68908	25.42011	22.09388	613
chr1	179050920	179052137	MACS2_peak_1848	41	.	4.86836	6.74546	4.17793	449
chr1	179098153	179099178	MACS2_peak_1849	92	.	7.21346	12.05708	9.21455	351
chr1	179111661	179112947	MACS2_peak_1850	436	.	19.47345	47.44320	43.60373	807
chr1	179199256	179199836	MACS2_peak_1851	61	.	5.84204	8.82715	6.12053	316
chr1	179262851	179263298	MACS2_peak_1852	61	.	5.84204	8.82715	6.12053	152
chr1	179845613	179845927	MACS2_peak_1853	20	.	3.37294	4.39607	2.02688	214
chr1	179846543	179847213	MACS2_peak_1854	36	.	3.86773	6.14041	3.61801	566
chr1	179850619	179852365	MACS2_peak_1855	264	.	8.92578	29.94054	26.49480	931
chr1	179923644	179923891	MACS2_peak_1856	24	.	3.68825	4.89740	2.46981	21
chr1	180123639	180124217	MACS2_peak_1857	42	.	4.76222	6.83087	4.24723	455
chr1	180137010	180137599	MACS2_peak_1858	43	.	4.65175	6.92787	4.34114	400
chr1	180471202	180472544	MACS2_peak_1859	177	.	9.10694	20.93933	17.76116	758
chr1	180601081	180601381	MACS2_peak_1860	51	.	5.35520	7.76771	5.13215	162
chr1	180602127	180602374	MACS2_peak_1861	29	.	4.11945	5.35755	2.90482	155
chr1	180991711	180992093	MACS2_peak_1862	24	.	3.89469	4.82695	2.40078	332
chr1	181002719	181002995	MACS2_peak_1863	29	.	4.11945	5.35755	2.90482	200
chr1	181056258	181056504	MACS2_peak_1864	33	.	4.31705	5.88288	3.37926	164
chr1	181056929	181058087	MACS2_peak_1865	116	.	8.27622	14.59389	11.62228	713
chr1	181081548	181082210	MACS2_peak_1866	50	.	4.72212	7.62695	5.02631	328
chr1	181391922	181392184	MACS2_peak_1867	107	.	5.84848	13.67564	10.74969	113
chr1	181998664	181998995	MACS2_peak_1868	24	.	3.89469	4.82695	2.40078	229
chr1	182360571	182360954	MACS2_peak_1869	61	.	5.62808	8.79691	6.12053	106
chr1	182808061	182809231	MACS2_peak_1870	344	.	16.55243	38.13699	34.48768	445
chr1	182812768	182813048	MACS2_peak_1871	24	.	3.89469	4.82695	2.40078	49
chr1	182820035	182820348	MACS2_peak_1872	32	.	4.38153	5.76384	3.26360	51
chr1	182825349	182825574	MACS2_peak_1873	20	.	3.61813	4.40432	2.03490	98
chr1	182931854	182932085	MACS2_peak_1874	27	.	3.71024	5.15157	2.70347	41
chr1	182988921	182989346	MACS2_peak_1875	51	.	5.35520	7.76771	5.13215	142
chr1	182991013	182993168	MACS2_peak_1876	258	.	13.63142	29.28542	25.85659	787
chr1	183002140	183002454	MACS2_peak_1877	32	.	4.38153	5.76384	3.26360	89
chr1	183132380	183132921	MACS2_peak_1878	112	.	7.79272	14.23432	11.29346	389
chr1	183133163	183133993	MACS2_peak_1879	82	.	6.81571	11.04648	8.23093	362
chr1	183155209	183155500	MACS2_peak_1880	24	.	3.89469	4.82695	2.40078	152
chr1	183438793	183441560	MACS2_peak_1881	400	.	17.31716	43.77759	40.01505	2280
chr1	183446499	183446702	MACS2_peak_1882	15	.	3.40785	3.93978	1.59902	61
chr1	183602828	183603260	MACS2_peak_1883	71	.	6.32887	9.92090	7.15809	138
chr1	184020377	184021261	MACS2_peak_1884	70	.	6.06101	9.82874	7.09522	182
chr1	184723620	184724393	MACS2_peak_1885	234	.	10.79341	26.86087	23.49257	443
chr1	184986361	184986647	MACS2_peak_1886	32	.	4.38153	5.76384	3.26360	253
chr1	185014066	185014736	MACS2_peak_1887	70	.	6.06101	9.82874	7.09522	433
chr1	185125465	185126579	MACS2_peak_1888	116	.	8.27622	14.59389	11.62228	552
chr1	185226427	185227148	MACS2_peak_1889	258	.	13.63142	29.28542	25.85659	191
chr1	185285131	185287197	MACS2_peak_1890	258	.	11.46800	29.32580	25.89276	1525
chr1	186344172	186345350	MACS2_peak_1891	597	.	22.88036	63.86442	59.73655	579
chr1	186345669	186345968	MACS2_peak_1892	24	.	3.89469	4.82695	2.40078	131
chr1	186798133	186798974	MACS2_peak_1893	51	.	5.19515	7.79680	5.15019	399
chr1	187660589	187660944	MACS2_peak_1894	51	.	5.35520	7.76771	5.13215	297
chr1	188458597	188458972	MACS2_peak_1895	71	.	6.32887	9.92090	7.15809	81
chr1	188675804	188676428	MACS2_peak_1896	76	.	6.40804	10.38859	7.61388	191
chr1	190447139	190448299	MACS2_peak_1897	51	.	5.19515	7.79680	5.15019	486
chr1	192669825	192670737	MACS2_peak_1898	67	.	4.67878	9.43209	6.71187	378
chr1	192671173	192671902	MACS2_peak_1899	71	.	6.32887	9.92090	7.15809	180
chr1	192775056	192775632	MACS2_peak_1900	46	.	5.03488	7.26101	4.66937	288
chr1	192776231	192778392	MACS2_peak_1901	330	.	16.06560	36.62799	33.01165	1678
chr1	192796156	192796625	MACS2_peak_1902	51	.	5.35520	7.76771	5.13215	155
chr1	192942941	192944524	MACS2_peak_1903	115	.	5.68004	14.48625	11.53950	1210
chr1	192947100	192950204	MACS2_peak_1904	237	.	11.26942	27.11061	23.74043	1884
chr1	192952704	192952923	MACS2_peak_1905	53	.	4.56992	7.96819	5.31899	176
chr1	192988722	192989222	MACS2_peak_1906	70	.	5.04724	9.83107	7.09753	159
chr1	193027622	193029573	MACS2_peak_1907	311	.	13.74482	34.71981	31.16274	1019
chr1	193073846	193075069	MACS2_peak_1908	299	.	15.00280	33.49938	29.97532	617
chr1	193079993	193080211	MACS2_peak_1909	18	.	3.45364	4.15465	1.80613	186
chr1	193081074	193081303	MACS2_peak_1910	28	.	4.07040	5.28181	2.83165	161
chr1	193090601	193091664	MACS2_peak_1911	185	.	10.21227	21.77520	18.56334	443
chr1	197115064	197115357	MACS2_peak_1912	25	.	3.89636	5.01351	2.57198	46
chr1	197115565	197116135	MACS2_peak_1913	61	.	5.42704	8.79854	6.12053	114
chr1	197169922	197171310	MACS2_peak_1914	93	.	7.30254	12.20171	9.33300	876
chr1	197871341	197872047	MACS2_peak_1915	42	.	4.76222	6.83087	4.24723	586
chr1	198125983	198126217	MACS2_peak_1916	15	.	3.40785	3.93978	1.59902	35
chr1	198126467	198126891	MACS2_peak_1917	41	.	4.86836	6.74546	4.17793	185
chr1	198127562	198128576	MACS2_peak_1918	93	.	7.30254	12.20171	9.33300	835
chr1	198189345	198190021	MACS2_peak_1919	58	.	5.05941	8.51369	5.85164	240
chr1	198850330	198850632	MACS2_peak_1920	75	.	5.73400	10.36819	7.59554	133
chr1	198899266	198899777	MACS2_peak_1921	57	.	5.55960	8.37676	5.72151	302
chr1	198901273	198902168	MACS2_peak_1922	81	.	6.49394	10.89015	8.10212	336
chr1	198903966	198906854	MACS2_peak_1923	218	.	11.90064	25.18633	21.86966	553
chr1	199241396	199241884	MACS2_peak_1924	89	.	6.58997	11.82177	8.99189	270
chr1	199653850	199654956	MACS2_peak_1925	34	.	4.04753	5.94366	3.42514	399
chr1	199728240	199729035	MACS2_peak_1926	344	.	16.55243	38.13699	34.48768	371
chr1	199824724	199825199	MACS2_peak_1927	41	.	4.86836	6.74546	4.17793	95
chr1	200378978	200379497	MACS2_peak_1928	71	.	6.32887	9.92090	7.15809	297
chr1	200379842	200380164	MACS2_peak_1929	24	.	3.89469	4.82695	2.40078	31
chr1	200383154	200383616	MACS2_peak_1930	33	.	4.32929	5.90199	3.38868	176
chr1	200384795	200385936	MACS2_peak_1931	253	.	13.29678	28.72486	25.31493	672
chr1	200524872	200525085	MACS2_peak_1932	29	.	4.16970	5.43521	2.97939	10
chr1	200589543	200590960	MACS2_peak_1933	152	.	9.73673	18.36413	15.25465	507
chr1	200591285	200591603	MACS2_peak_1934	58	.	4.69653	8.51086	5.85164	190
chr1	200608899	200610669	MACS2_peak_1935	359	.	12.70825	39.61388	35.94482	527
chr1	200611017	200611541	MACS2_peak_1936	41	.	4.86836	6.74546	4.17793	205
chr1	200628321	200628715	MACS2_peak_1937	71	.	6.32887	9.92090	7.15809	142
chr1	200637884	200640155	MACS2_peak_1938	1053	.	30.60196	110.01521	105.31978	1571
chr1	200707839	200708877	MACS2_peak_1939	244	.	13.14458	27.86055	24.46827	316
chr1	200771979	200772459	MACS2_peak_1940	37	.	4.57717	6.28902	3.76335	319
chr1	201123352	201123622	MACS2_peak_1941	22	.	3.67642	4.67476	2.29726	159
chr1	201139704	201140621	MACS2_peak_1942	116	.	8.27622	14.59389	11.62228	313
chr1	201368275	201368756	MACS2_peak_1943	33	.	4.32929	5.90199	3.38868	173
chr1	201430562	201431439	MACS2_peak_1944	16	.	3.03893	4.03355	1.69040	367
chr1	201449689	201449930	MACS2_peak_1945	82	.	6.81571	11.04648	8.23093	89
chr1	201619240	201619711	MACS2_peak_1946	75	.	6.12736	10.29273	7.52467	380
chr1	201682460	201684187	MACS2_peak_1947	112	.	7.77069	14.19802	11.26356	1227
chr1	201708620	201708872	MACS2_peak_1948	51	.	5.35520	7.76771	5.13215	88
chr1	201798691	201799080	MACS2_peak_1949	32	.	4.38153	5.76384	3.26360	260
chr1	201845611	201845833	MACS2_peak_1950	32	.	4.38153	5.76384	3.26360	104
chr1	201848098	201848405	MACS2_peak_1951	32	.	4.38153	5.76384	3.26360	27
chr1	201851614	201853308	MACS2_peak_1952	359	.	17.03927	39.65856	35.97637	586
chr1	201854585	201854931	MACS2_peak_1953	70	.	6.06101	9.82874	7.09522	145
chr1	201857717	201857967	MACS2_peak_1954	61	.	5.62808	8.79691	6.12053	48
chr1	201924120	201925086	MACS2_peak_1955	321	.	13.15447	35.70186	32.11435	335
chr1	201941316	201941886	MACS2_peak_1956	71	.	6.32887	9.92090	7.15809	457
chr1	201951842	201952597	MACS2_peak_1957	152	.	9.73673	18.36413	15.25465	503
chr1	201977446	201977667	MACS2_peak_1958	51	.	5.35520	7.76771	5.13215	100
chr1	201978580	201978974	MACS2_peak_1959	41	.	4.86836	6.74546	4.17793	113
chr1	201979243	201979838	MACS2_peak_1960	112	.	7.79272	14.23432	11.29346	412
chr1	201987569	201987912	MACS2_peak_1961	32	.	4.38153	5.76384	3.26360	205
chr1	201992062	201992429	MACS2_peak_1962	41	.	4.38482	6.76958	4.19756	196
chr1	201998103	201998886	MACS2_peak_1963	140	.	9.24989	17.08484	14.01875	384
chr1	202003836	202004361	MACS2_peak_1964	140	.	9.24989	17.08484	14.01875	356
chr1	202074799	202075551	MACS2_peak_1965	104	.	7.78938	13.38474	10.46167	150
chr1	202205131	202205389	MACS2_peak_1966	82	.	6.81571	11.04648	8.23093	106
chr1	202206005	202206382	MACS2_peak_1967	24	.	3.89469	4.82695	2.40078	203
chr1	202310185	202310439	MACS2_peak_1968	30	.	4.08491	5.52034	3.06223	227
chr1	202310991	202311350	MACS2_peak_1969	116	.	7.76132	14.62664	11.65351	202
chr1	202317457	202318679	MACS2_peak_1970	100	.	6.07786	12.93475	10.05157	223
chr1	202558158	202558458	MACS2_peak_1971	104	.	7.78938	13.38474	10.46167	115
chr1	202771994	202772979	MACS2_peak_1972	515	.	21.90763	55.49624	51.50897	557
chr1	202779745	202780134	MACS2_peak_1973	61	.	5.62808	8.79691	6.12053	199
chr1	202830175	202830815	MACS2_peak_1974	33	.	4.32929	5.90199	3.38868	521
chr1	202857466	202858657	MACS2_peak_1975	286	.	14.60509	32.18024	28.67486	620
chr1	202895828	202896468	MACS2_peak_1976	146	.	8.48297	17.75709	14.68008	419
chr1	202927936	202928974	MACS2_peak_1977	82	.	6.81571	11.04648	8.23093	478
chr1	202975491	202976651	MACS2_peak_1978	195	.	10.82323	22.80659	19.55828	623
chr1	203236600	203236806	MACS2_peak_1979	61	.	5.84204	8.82715	6.12053	112
chr1	203274127	203274789	MACS2_peak_1980	25	.	3.89636	5.01351	2.57198	564
chr1	203296716	203297070	MACS2_peak_1981	82	.	6.81571	11.04648	8.23093	105
chr1	203482056	203482319	MACS2_peak_1982	82	.	6.81571	11.04648	8.23093	119
chr1	203595929	203596141	MACS2_peak_1983	51	.	5.35520	7.76771	5.13215	46
chr1	203643186	203643429	MACS2_peak_1984	24	.	3.89469	4.82695	2.40078	85
chr1	203652027	203652319	MACS2_peak_1985	41	.	4.86836	6.74546	4.17793	37
chr1	203661964	203662665	MACS2_peak_1986	101	.	7.33898	13.06036	10.17477	285
chr1	203764463	203765553	MACS2_peak_1987	170	.	8.69220	20.18316	17.02237	416
chr1	203771007	203771545	MACS2_peak_1988	15	.	3.40785	3.93978	1.59902	399
chr1	203830533	203831402	MACS2_peak_1989	396	.	13.53705	43.40419	39.65347	290
chr1	203857981	203859127	MACS2_peak_1990	91	.	6.92686	11.97929	9.13896	81
chr1	204026206	204027245	MACS2_peak_1991	315	.	13.95524	35.08921	31.52266	575
chr1	204043335	204043552	MACS2_peak_1992	15	.	3.40785	3.93978	1.59902	169
chr1	204380437	204381579	MACS2_peak_1993	223	.	12.19454	25.67769	22.34510	814
chr1	204386374	204387223	MACS2_peak_1994	451	.	19.96029	49.03338	45.16520	176
chr1	204475805	204476102	MACS2_peak_1995	82	.	6.81571	11.04648	8.23093	91
chr1	204484882	204486250	MACS2_peak_1996	428	.	18.13161	46.69165	42.87223	790
chr1	204616906	204617130	MACS2_peak_1997	25	.	3.89636	5.01351	2.57198	210
chr1	205091131	205091746	MACS2_peak_1998	287	.	13.85373	32.22040	28.71022	133
chr1	205144695	205145219	MACS2_peak_1999	165	.	10.22356	19.66451	16.51326	225
[truncated: 20,220 more rows]

## Sheet: MACS-NarrowPeaks-IAAcondition
chr	start	end	name	score	strand	SignalValue	pValue(-log10)	qValue(-log10)	peak
chr1	564476	566767	MACS2_peak_1	20748	.	9.64062	2080.15674	2074.87695	1732
chr1	567213	570300	MACS2_peak_2	26139	.	9.00501	2619.25171	2613.96899	363
chr1	1280215	1280649	MACS2_peak_3	53	.	4.88260	9.51258	5.33185	371
chr1	2071388	2071621	MACS2_peak_4	87	.	7.57304	13.03220	8.72605	79
chr1	8933867	8934249	MACS2_peak_5	92	.	7.35990	13.51863	9.20231	167
chr1	16693305	16693998	MACS2_peak_6	122	.	8.99299	16.66196	12.26693	597
chr1	16840400	16840649	MACS2_peak_7	13	.	2.97034	5.19743	1.39127	4
chr1	17067278	17067663	MACS2_peak_8	55	.	4.82835	9.73629	5.53204	300
chr1	20940275	20940755	MACS2_peak_9	64	.	6.62641	10.74076	6.49843	171
chr1	22351848	22352308	MACS2_peak_10	44	.	5.67978	8.56820	4.42530	380
chr1	23158567	23158892	MACS2_peak_11	37	.	4.36864	7.89276	3.79528	105
chr1	25895177	25895567	MACS2_peak_12	34	.	5.20647	7.53209	3.44721	284
chr1	27692109	27692577	MACS2_peak_13	23	.	4.10285	6.29375	2.34326	18
chr1	27868929	27869362	MACS2_peak_14	68	.	6.40952	11.13042	6.87973	182
chr1	32816793	32817048	MACS2_peak_15	34	.	5.20647	7.53209	3.44721	226
chr1	38077347	38077568	MACS2_peak_16	1442	.	13.77472	149.39310	144.24709	44
chr1	39864218	39864563	MACS2_peak_17	23	.	4.55160	6.24907	2.30753	201
chr1	41445355	41445564	MACS2_peak_18	35	.	4.75354	7.68004	3.58801	43
chr1	43638020	43638305	MACS2_peak_19	41	.	5.46192	8.22131	4.10665	100
chr1	44115580	44116041	MACS2_peak_20	71	.	6.11170	11.40325	7.14432	261
chr1	45265610	45265912	MACS2_peak_21	68	.	6.40952	11.13042	6.87973	182
chr1	45273181	45273961	MACS2_peak_22	167	.	10.22732	21.25139	16.77309	135
chr1	45769503	45769743	MACS2_peak_23	34	.	5.20647	7.53209	3.44721	157
chr1	46769059	46769273	MACS2_peak_24	112	.	7.25889	15.58151	11.21084	37
chr1	57154274	57154514	MACS2_peak_25	51	.	5.72436	9.28351	5.10935	6
chr1	77436909	77437182	MACS2_peak_26	385	.	6.24405	43.31272	38.59535	145
chr1	84831236	84831500	MACS2_peak_27	122	.	8.99299	16.66196	12.26693	177
chr1	107347708	107347936	MACS2_peak_28	360	.	9.73613	40.75691	36.05947	88
chr1	121351999	121352312	MACS2_peak_29	45	.	1.53091	8.70178	4.55122	273
chr1	121387429	121387657	MACS2_peak_30	33	.	4.10410	7.38039	3.32333	14
chr1	121484419	121484632	MACS2_peak_31	53	.	1.09431	9.51313	5.33239	203
chr1	145398879	145399201	MACS2_peak_32	45	.	5.53980	8.65518	4.50692	101
chr1	145470445	145470724	MACS2_peak_33	25	.	4.73315	6.53315	2.52653	148
chr1	145507579	145507844	MACS2_peak_34	79	.	6.81012	12.18814	7.90692	105
chr1	149911142	149911402	MACS2_peak_35	528	.	22.24582	57.70494	52.87903	192
chr1	150601812	150602146	MACS2_peak_36	24	.	4.49771	6.41304	2.44366	217
chr1	150849030	150849379	MACS2_peak_37	54	.	6.15310	9.63858	5.44072	141
chr1	153538976	153539303	MACS2_peak_38	64	.	6.62641	10.74076	6.49843	225
chr1	153962869	153963076	MACS2_peak_39	16	.	3.78725	5.51005	1.66783	141
chr1	154377871	154378090	MACS2_peak_40	25	.	4.73315	6.53315	2.52653	129
chr1	154392622	154392905	MACS2_peak_41	60	.	6.13325	10.30236	6.08203	231
chr1	154974784	154974996	MACS2_peak_42	44	.	5.67978	8.56820	4.42530	107
chr1	155057590	155057848	MACS2_peak_43	19	.	4.15735	5.87222	1.94772	10
chr1	155196449	155196723	MACS2_peak_44	32	.	4.90660	7.33657	3.28061	70
chr1	156083829	156084422	MACS2_peak_45	111	.	8.01190	15.50368	11.13572	417
chr1	156308186	156308582	MACS2_peak_46	110	.	8.51967	15.42827	11.06268	184
chr1	161416427	161416714	MACS2_peak_47	24	.	3.30038	6.38291	2.42612	28
chr1	161423846	161424806	MACS2_peak_48	211	.	7.65187	25.65971	21.11716	765
chr1	161439001	161439503	MACS2_peak_49	132	.	5.17245	17.62928	13.21854	407
chr1	169443300	169443515	MACS2_peak_50	319	.	6.56486	36.60400	31.94632	69
chr1	173793646	173793999	MACS2_peak_51	34	.	5.20647	7.53209	3.44721	206
chr1	204026719	204026938	MACS2_peak_52	44	.	5.29118	8.57544	4.43036	95
chr1	211908976	211909274	MACS2_peak_53	30	.	4.41845	7.10880	3.07666	65
chr1	223888829	223889051	MACS2_peak_54	55	.	5.36526	9.72270	5.51873	165
chr1	223895018	223895782	MACS2_peak_55	134	.	9.46630	17.91780	13.49796	184
chr1	223959666	223959923	MACS2_peak_56	87	.	7.57304	13.03220	8.72605	143
chr1	228122455	228123076	MACS2_peak_57	330	.	11.82102	37.75795	33.08943	305
chr1	235702353	235702980	MACS2_peak_58	391	.	13.10591	43.90522	39.18211	74
chr1	235704686	235704942	MACS2_peak_59	712	.	9.87955	76.15501	71.21961	91
chr1	236260406	236260697	MACS2_peak_60	659	.	13.12153	70.87034	65.96516	153
chr1	238104075	238104289	MACS2_peak_61	233	.	11.71618	27.89832	23.33173	35
chr1	238105373	238105974	MACS2_peak_62	312	.	7.99404	35.89943	31.24812	107
chr1	238106478	238106704	MACS2_peak_63	695	.	22.40956	74.49664	69.57064	48
chr1	238106954	238107722	MACS2_peak_64	995	.	17.10222	104.61245	99.55725	122
chr1	238108765	238109751	MACS2_peak_65	803	.	18.85477	85.32801	80.34532	710
chr10	3137714	3138057	MACS2_peak_66	173	.	10.88625	21.80798	17.31940	137
chr10	20035791	20036004	MACS2_peak_67	124	.	8.51457	16.82426	12.42644	23
chr10	20036788	20037165	MACS2_peak_68	48	.	5.36568	9.03206	4.87048	274
chr10	36723401	36723619	MACS2_peak_69	712	.	15.92637	76.14929	71.21442	107
chr10	36723850	36724115	MACS2_peak_70	287	.	9.18109	33.40576	28.77916	85
chr10	37891264	37891479	MACS2_peak_71	485	.	19.22857	53.32959	48.53253	22
chr10	38872244	38872687	MACS2_peak_72	14	.	1.89686	5.30229	1.49094	0
chr10	39079213	39079489	MACS2_peak_73	36	.	1.50810	7.77327	3.67923	234
chr10	39118045	39118572	MACS2_peak_74	125	.	2.25639	16.95228	12.55153	461
chr10	42356025	42357092	MACS2_peak_75	292	.	1.85706	33.85350	29.22277	737
chr10	42360578	42360920	MACS2_peak_76	115	.	1.39514	15.90448	11.52712	184
chr10	42364715	42365418	MACS2_peak_77	610	.	1.78957	65.90899	61.03205	64
chr10	42370516	42370782	MACS2_peak_78	39	.	1.89643	8.08241	3.97657	191
chr10	42374236	42374816	MACS2_peak_79	321	.	2.82578	36.78819	32.12798	432
chr10	42379881	42380371	MACS2_peak_80	510	.	1.48070	55.87311	51.05852	385
chr10	42384976	42385285	MACS2_peak_81	735	.	1.49831	78.49745	73.54828	242
chr10	42391527	42391783	MACS2_peak_82	1000	.	2.36527	105.08959	100.03327	173
chr10	42400244	42400658	MACS2_peak_83	160	.	1.28522	20.48802	16.02415	204
chr10	42529354	42529649	MACS2_peak_84	69	.	1.14284	11.21606	6.96389	41
chr10	42533601	42533904	MACS2_peak_85	67	.	1.42802	11.00006	6.75344	250
chr10	42534621	42535032	MACS2_peak_86	588	.	1.69502	63.73892	58.87636	106
chr10	42539643	42540036	MACS2_peak_87	17	.	1.28436	5.61558	1.70804	300
chr10	42597751	42598201	MACS2_peak_88	112	.	1.35066	15.64279	11.27157	45
chr10	42599655	42600230	MACS2_peak_89	581	.	1.38465	63.04628	58.18792	110
chr10	57358574	57358789	MACS2_peak_90	307	.	12.62415	35.38324	30.73671	54
chr10	69895735	69896338	MACS2_peak_91	114	.	6.68145	15.82365	11.44811	245
chr10	70715621	70715856	MACS2_peak_92	44	.	5.67978	8.56820	4.42530	195
chr10	71351407	71351787	MACS2_peak_93	223	.	11.85761	26.91083	22.35414	21
chr10	71993337	71993559	MACS2_peak_94	41	.	5.31548	8.29421	4.17225	101
chr10	72338186	72338400	MACS2_peak_95	37	.	4.36864	7.89276	3.79528	175
chr10	73620360	73620674	MACS2_peak_96	110	.	8.51967	15.42827	11.06268	232
chr10	75983748	75984057	MACS2_peak_97	23	.	4.40655	6.26864	2.32402	289
chr10	79265514	79266132	MACS2_peak_98	44	.	5.67978	8.56820	4.42530	203
chr10	99302088	99302351	MACS2_peak_99	122	.	8.99299	16.66196	12.26693	65
chr10	101817207	101817794	MACS2_peak_100	992	.	10.58774	104.30167	99.24786	86
chr10	102772760	102773048	MACS2_peak_101	186	.	11.35957	23.14262	18.63341	127
chr10	103578386	103578738	MACS2_peak_102	16	.	3.78725	5.51005	1.66783	25
chr10	103892413	103892632	MACS2_peak_103	123	.	7.36582	16.71022	12.31441	100
chr10	104248529	104248897	MACS2_peak_104	44	.	5.67978	8.56820	4.42530	239
chr10	104261854	104262425	MACS2_peak_105	21	.	3.37264	6.10964	2.17729	308
chr10	104405950	104406211	MACS2_peak_106	147	.	7.90138	19.19614	14.75324	82
chr10	104678000	104678237	MACS2_peak_107	57	.	5.72340	9.98513	5.77577	120
chr10	105853649	105853882	MACS2_peak_108	176	.	9.15251	22.10702	17.61280	93
chr10	115086134	115086348	MACS2_peak_109	46	.	5.04966	8.82499	4.66841	150
chr10	118706608	118707320	MACS2_peak_110	114	.	6.68145	15.82365	11.44811	218
chr10	121074878	121075285	MACS2_peak_111	34	.	5.20647	7.53209	3.44721	191
chr11	835110	835326	MACS2_peak_112	64	.	6.62641	10.74076	6.49843	71
chr11	1016749	1016970	MACS2_peak_113	19	.	3.37304	5.88859	1.96345	157
chr11	1061009	1061227	MACS2_peak_114	16	.	4.08883	5.52647	1.66783	73
chr11	3675193	3675836	MACS2_peak_115	139	.	2.42728	18.33825	13.91131	527
chr11	10529433	10531928	MACS2_peak_116	2031	.	7.61622	208.35234	203.16055	1760
chr11	10548087	10548321	MACS2_peak_117	34	.	5.20647	7.53209	3.44721	99
chr11	10548695	10548930	MACS2_peak_118	32	.	4.90660	7.33657	3.28061	30
chr11	36171295	36171695	MACS2_peak_119	105	.	7.10870	14.85409	10.50398	242
chr11	46722311	46722576	MACS2_peak_120	70	.	6.54213	11.34889	7.09119	185
chr11	51580223	51580649	MACS2_peak_121	731	.	1.97849	78.09078	73.14420	263
chr11	51582626	51583045	MACS2_peak_122	287	.	1.52630	33.37327	28.74756	326
chr11	51591065	51591343	MACS2_peak_123	258	.	1.57088	30.42462	25.82850	62
chr11	59333497	59333711	MACS2_peak_124	34	.	5.20647	7.53209	3.44721	148
chr11	61497862	61498118	MACS2_peak_125	32	.	4.90660	7.33657	3.28061	186
chr11	62521407	62521689	MACS2_peak_126	143	.	7.95508	18.80139	14.36627	102
chr11	64072404	64072643	MACS2_peak_127	27	.	4.41400	6.81836	2.79823	191
chr11	64085085	64085510	MACS2_peak_128	98	.	8.04636	14.21791	9.88243	261
chr11	65382600	65383204	MACS2_peak_129	110	.	6.06820	15.37186	11.01044	446
chr11	65626689	65626977	MACS2_peak_130	45	.	4.62562	8.69115	4.54093	217
chr11	65627334	65628090	MACS2_peak_131	87	.	7.57304	13.03220	8.72605	444
chr11	67007256	67007469	MACS2_peak_132	25	.	4.73315	6.53315	2.52653	175
chr11	67275910	67276136	MACS2_peak_133	41	.	5.31548	8.29421	4.17225	44
chr11	68227785	68228055	MACS2_peak_134	32	.	4.90660	7.33657	3.28061	211
chr11	73221705	73221953	MACS2_peak_135	523	.	7.32997	57.14613	52.32373	109
chr11	81265059	81265732	MACS2_peak_136	25	.	4.73315	6.53315	2.52653	212
chr11	81267912	81268136	MACS2_peak_137	493	.	17.04260	54.13471	49.33221	45
chr11	86454630	86454930	MACS2_peak_138	183	.	10.20441	22.88255	18.37832	85
chr11	87524735	87525038	MACS2_peak_139	150	.	8.32196	19.49570	15.04776	206
chr11	100621065	100621460	MACS2_peak_140	125	.	8.58655	16.94521	12.54455	201
chr11	102470346	102470794	MACS2_peak_141	198	.	9.78372	24.40527	19.87944	256
chr11	103275659	103275929	MACS2_peak_142	489	.	12.55373	53.72482	48.92507	112
chr11	103276809	103277234	MACS2_peak_143	972	.	21.45543	102.28024	97.23293	122
chr11	103278924	103279986	MACS2_peak_144	298	.	9.36465	34.45840	29.82169	382
chr11	103280390	103280600	MACS2_peak_145	442	.	14.13383	48.97565	44.21139	38
chr11	103281044	103281346	MACS2_peak_146	114	.	6.68145	15.82365	11.44811	198
chr11	110747774	110748002	MACS2_peak_147	283	.	10.79311	33.00683	28.38415	58
chr11	118782695	118783047	MACS2_peak_148	54	.	6.15310	9.63858	5.44072	129
chr11	122874313	122874545	MACS2_peak_149	659	.	13.12153	70.87034	65.96516	36
chr11	134721615	134721983	MACS2_peak_150	377	.	6.17618	42.48592	37.77496	259
chr12	6646959	6647191	MACS2_peak_151	27	.	4.41400	6.81836	2.79823	86
chr12	6723074	6723315	MACS2_peak_152	35	.	5.11366	7.66701	3.57591	78
chr12	6960522	6961079	MACS2_peak_153	108	.	8.09663	15.18389	10.82542	230
chr12	7052881	7053281	MACS2_peak_154	18	.	4.26138	5.79600	1.87716	155
chr12	8395711	8395944	MACS2_peak_155	35	.	3.63042	7.65059	3.56136	139
chr12	22158769	22158977	MACS2_peak_156	398	.	14.83338	44.53462	39.80619	55
chr12	34841787	34842149	MACS2_peak_157	19	.	1.71474	5.90385	1.97842	75
chr12	41757440	41757686	MACS2_peak_158	1257	.	11.55769	130.81607	125.70252	52
chr12	42093123	42093341	MACS2_peak_159	512	.	21.77250	56.07903	51.26242	95
chr12	49075791	49076177	MACS2_peak_160	49	.	5.83757	9.13280	4.96772	234
chr12	49463520	49463789	MACS2_peak_161	32	.	4.90660	7.33657	3.28061	149
chr12	53766679	53766896	MACS2_peak_162	44	.	5.67978	8.56820	4.42530	113
chr12	53773315	53773552	MACS2_peak_163	46	.	4.12212	8.82622	4.66908	173
chr12	53894776	53895336	MACS2_peak_164	89	.	7.21071	13.27044	8.96025	140
chr12	54674076	54674296	MACS2_peak_165	45	.	4.62562	8.69115	4.54093	150
chr12	54718354	54718864	MACS2_peak_166	62	.	6.46024	10.47276	6.24651	399
chr12	56367357	56367602	MACS2_peak_167	71	.	6.82740	11.43119	7.17058	142
chr12	56510064	56510320	MACS2_peak_168	53	.	4.88260	9.51258	5.33185	174
chr12	56551788	56552054	MACS2_peak_169	30	.	4.41845	7.10880	3.07666	246
chr12	57472677	57472888	MACS2_peak_170	55	.	5.36526	9.72270	5.51873	168
chr12	63167789	63168019	MACS2_peak_171	198	.	9.78372	24.40527	19.87944	79
chr12	64616186	64616394	MACS2_peak_172	23	.	4.40655	6.26864	2.32402	62
chr12	74796124	74796370	MACS2_peak_173	31	.	5.00676	7.21663	3.17281	24
chr12	109125582	109125851	MACS2_peak_174	81	.	6.95101	12.42147	8.13482	55
chr12	109915214	109915440	MACS2_peak_175	54	.	6.15310	9.63858	5.44072	148
chr12	111016340	111016600	MACS2_peak_176	109	.	7.08908	15.26935	10.90962	145
chr12	113658933	113659176	MACS2_peak_177	41	.	5.31548	8.29421	4.17225	101
chr12	121124373	121124585	MACS2_peak_178	63	.	6.04706	10.52896	6.30154	89
chr12	122501440	122501917	MACS2_peak_179	16	.	4.25984	5.57479	1.66783	298
chr12	122985358	122985660	MACS2_peak_180	34	.	5.20647	7.53209	3.44721	280
chr12	127067854	127068221	MACS2_peak_181	194	.	10.81607	23.93761	19.41907	232
chr12	132818239	132818946	MACS2_peak_182	54	.	6.15310	9.63858	5.44072	535
chr13	34731096	34731393	MACS2_peak_183	64	.	6.62641	10.74076	6.49843	198
chr13	41342487	41342705	MACS2_peak_184	395	.	8.26698	44.29182	39.56516	50
chr13	54465730	54465949	MACS2_peak_185	92	.	6.62768	13.54580	9.22783	90
chr13	56545767	56546048	MACS2_peak_186	933	.	8.58849	98.38928	93.35347	93
chr13	85096159	85096396	MACS2_peak_187	297	.	15.14609	34.40375	29.76752	51
chr13	101045213	101045452	MACS2_peak_188	160	.	9.81320	20.55297	16.08538	105
chr13	111617513	111617947	MACS2_peak_189	107	.	7.51196	15.11320	10.75705	201
chr13	113527238	113527709	MACS2_peak_190	63	.	4.12812	10.56008	6.33191	282
chr13	114103565	114103816	MACS2_peak_191	41	.	5.31548	8.29421	4.17225	134
chr13	114830705	114830971	MACS2_peak_192	137	.	8.99543	18.12888	13.70531	104
chr14	21737721	21737986	MACS2_peak_193	49	.	5.60833	9.09472	4.93013	149
chr14	23005793	23006008	MACS2_peak_194	16	.	4.08883	5.52647	1.66783	191
chr14	23398923	23399390	MACS2_peak_195	41	.	5.46192	8.22131	4.10665	94
chr14	24583981	24584305	MACS2_peak_196	24	.	3.85468	6.37026	2.41411	181
chr14	24610887	24611205	MACS2_peak_197	19	.	4.15735	5.87222	1.94772	92
chr14	32953303	32954454	MACS2_peak_198	1535	.	14.82503	158.67908	153.51945	685
chr14	52054138	52054390	MACS2_peak_199	206	.	6.78191	25.13697	20.60218	110
chr14	55574708	55575034	MACS2_peak_200	44	.	5.67978	8.56820	4.42530	175
chr14	73075221	73075456	MACS2_peak_201	45	.	5.53980	8.65518	4.50692	115
chr14	77924092	77924380	MACS2_peak_202	51	.	5.72436	9.28351	5.10935	88
chr14	84054835	84055072	MACS2_peak_203	249	.	12.67538	29.56053	24.97376	27
chr14	84638898	84639114	MACS2_peak_204	146	.	6.93509	19.08317	14.64344	58
chr14	105697107	105697461	MACS2_peak_205	44	.	4.93153	8.61672	4.47061	212
chr15	40426753	40427492	MACS2_peak_206	179	.	10.92385	22.41679	17.91921	66
chr15	44395077	44395298	MACS2_peak_207	52	.	6.04050	9.45801	5.28098	130
chr15	44719333	44719633	MACS2_peak_208	16	.	4.08883	5.52647	1.66783	209
chr15	58445032	58445871	MACS2_peak_209	546	.	16.18966	59.48330	54.64645	663
chr15	60671866	60672083	MACS2_peak_210	49	.	5.83757	9.13280	4.96772	81
chr15	72766116	72766347	MACS2_peak_211	23	.	4.61446	6.34732	2.39375	28
chr15	75744150	75744479	MACS2_peak_212	68	.	4.68423	11.06569	6.81783	68
chr15	75808841	75809050	MACS2_peak_213	21	.	4.43090	6.06056	2.13036	3
chr15	75961612	75961878	MACS2_peak_214	87	.	7.57304	13.03220	8.72605	137
chr15	89711015	89711259	MACS2_peak_215	64	.	6.62641	10.74076	6.49843	46
chr15	90808953	90809193	MACS2_peak_216	54	.	5.96593	9.67506	5.47543	49
chr16	1052891	1053119	MACS2_peak_217	34	.	5.20647	7.53209	3.44721	106
chr16	1408137	1408417	MACS2_peak_218	24	.	4.49771	6.41304	2.44366	148
chr16	2205491	2205731	MACS2_peak_219	64	.	6.62641	10.74076	6.49843	66
chr16	2264998	2265528	MACS2_peak_220	64	.	6.62641	10.74076	6.49843	120
chr16	3071191	3072445	MACS2_peak_221	51	.	5.72436	9.28351	5.10935	481
chr16	3073442	3074154	MACS2_peak_222	98	.	8.04636	14.21791	9.88243	163
chr16	3179728	3180008	MACS2_peak_223	34	.	5.20647	7.53209	3.44721	270
chr16	3420315	3420527	MACS2_peak_224	92	.	7.35990	13.51863	9.20231	56
chr16	3421922	3422162	MACS2_peak_225	216	.	9.25123	26.19124	21.64255	96
chr16	5147992	5148238	MACS2_peak_226	38	.	4.73406	7.95315	3.85108	207
chr16	10817768	10818529	MACS2_peak_227	559	.	16.44664	60.82870	55.98347	99
chr16	14493219	14493433	MACS2_peak_228	34	.	5.20647	7.53209	3.44721	72
chr16	25060173	25060401	MACS2_peak_229	54	.	4.94413	9.63214	5.44072	157
chr16	27214962	27215263	MACS2_peak_230	23	.	4.10285	6.29375	2.34326	183
chr16	28874784	28875115	MACS2_peak_231	64	.	6.62641	10.74076	6.49843	148
chr16	30583136	30583374	MACS2_peak_232	16	.	4.25984	5.57479	1.66783	59
chr16	33865264	33865634	MACS2_peak_233	107	.	2.30627	15.09945	10.74377	314
chr16	33866343	33866739	MACS2_peak_234	217	.	1.95747	26.25093	21.70140	193
chr16	33899134	33899674	MACS2_peak_235	43	.	1.70741	8.48549	4.35943	477
chr16	46406246	46406468	MACS2_peak_236	40	.	1.33719	8.21203	4.09980	122
chr16	46424707	46425051	MACS2_peak_237	81	.	1.63196	12.47122	8.18396	38
chr16	57625230	57625470	MACS2_peak_238	54	.	6.15310	9.63858	5.44072	208
chr16	58663907	58664355	MACS2_peak_239	23	.	4.10285	6.29375	2.34326	57
chr16	69564607	69564858	MACS2_peak_240	23	.	4.55160	6.24907	2.30753	163
chr16	72127555	72127785	MACS2_peak_241	39	.	5.00797	8.10658	3.99909	62
chr16	84047724	84048084	MACS2_peak_242	123	.	6.93843	16.79574	12.39836	297
chr16	84772016	84772239	MACS2_peak_243	41	.	5.31548	8.29421	4.17225	3
chr16	87422065	87422300	MACS2_peak_244	60	.	6.13325	10.30236	6.08203	52
chr16	88519121	88519473	MACS2_peak_245	109	.	8.42233	15.26859	10.90907	165
chr16	89632113	89632343	MACS2_peak_246	44	.	5.67978	8.56820	4.42530	151
chr16	89787686	89788155	MACS2_peak_247	43	.	5.40202	8.43364	4.30867	159
chr16	89940357	89940571	MACS2_peak_248	25	.	4.71206	6.50009	2.52653	42
chr16	90061422	90061985	MACS2_peak_249	88	.	7.16775	13.19879	8.89063	254
chr16	90183233	90183758	MACS2_peak_250	84	.	3.92801	12.72469	8.43040	117
chr16	90236420	90236743	MACS2_peak_251	16	.	4.25984	5.57479	1.66783	214
chr17	4613394	4614098	MACS2_peak_252	44	.	5.67978	8.56820	4.42530	147
chr17	4870465	4871088	MACS2_peak_253	186	.	11.35957	23.14262	18.63341	216
chr17	7155045	7155356	MACS2_peak_254	87	.	7.57304	13.03220	8.72605	190
chr17	7307221	7307840	MACS2_peak_255	57	.	5.30339	9.96360	5.75558	185
chr17	8023883	8024168	MACS2_peak_256	30	.	4.41845	7.10880	3.07666	98
chr17	8076449	8076714	MACS2_peak_257	40	.	5.20774	8.12023	4.01006	220
chr17	8125754	8126146	MACS2_peak_258	64	.	6.62641	10.74076	6.49843	125
chr17	8130161	8130536	MACS2_peak_259	71	.	6.82740	11.43119	7.17058	78
chr17	15931130	15931420	MACS2_peak_260	34	.	5.20647	7.53209	3.44721	168
chr17	17494807	17495483	MACS2_peak_261	30	.	4.41845	7.10880	3.07666	448
chr17	17875798	17876122	MACS2_peak_262	153	.	10.01353	19.82917	15.37619	74
chr17	18086685	18087022	MACS2_peak_263	24	.	4.49771	6.41304	2.44366	34
chr17	19504483	19505346	MACS2_peak_264	277	.	11.71239	32.32555	27.70964	645
chr17	19506351	19506802	MACS2_peak_265	629	.	10.33686	67.87563	62.98740	82
chr17	21002747	21003053	MACS2_peak_266	34	.	5.20647	7.53209	3.44721	45
chr17	21191419	21191648	MACS2_peak_267	98	.	8.04636	14.21791	9.88243	135
chr17	22018618	22019437	MACS2_peak_268	381	.	6.56377	42.89895	38.18511	559
chr17	22019827	22021069	MACS2_peak_269	17008	.	17.99364	1706.12219	1700.85193	906
chr17	22021468	22025672	MACS2_peak_270	2082	.	17.00109	213.39619	208.20181	648
chr17	22026080	22030416	MACS2_peak_271	1682	.	20.33230	173.37500	168.20221	404
chr17	22030937	22031383	MACS2_peak_272	53	.	4.55115	9.48244	5.30431	356
chr17	22031837	22032051	MACS2_peak_273	348	.	7.11746	39.54150	34.85570	47
chr17	25265174	25265397	MACS2_peak_274	18	.	1.52722	5.81106	1.89197	110
chr17	25266778	25267086	MACS2_peak_275	14	.	1.44429	5.29822	1.48693	248
chr17	25879344	25879662	MACS2_peak_276	54	.	6.15310	9.63858	5.44072	213
chr17	27052139	27052369	MACS2_peak_277	34	.	5.20647	7.53209	3.44721	165
chr17	35278705	35279218	MACS2_peak_278	37	.	4.36864	7.89276	3.79528	250
chr17	36453108	36453346	MACS2_peak_279	41	.	5.46192	8.22131	4.10665	53
chr17	38210680	38210971	MACS2_peak_280	25	.	4.73315	6.53315	2.52653	150
chr17	38257087	38257457	MACS2_peak_281	46	.	5.04966	8.82499	4.66841	256
chr17	40830124	40830351	MACS2_peak_282	23	.	4.10285	6.29375	2.34326	67
chr17	40896793	40897058	MACS2_peak_283	44	.	5.67978	8.56820	4.42530	167
chr17	41919904	41920163	MACS2_peak_284	17	.	3.59770	5.64912	1.73795	90
chr17	42215677	42215946	MACS2_peak_285	25	.	3.68427	6.53849	2.53060	17
chr17	42898144	42898400	MACS2_peak_286	38	.	4.11771	7.96686	3.86331	131
chr17	43138581	43138942	MACS2_peak_287	146	.	8.40119	19.13071	14.69042	255
chr17	45197325	45197568	MACS2_peak_288	35	.	4.58106	7.68546	3.59327	77
chr17	45698959	45699286	MACS2_peak_289	48	.	5.36568	9.03206	4.87048	60
chr17	48128251	48128788	MACS2_peak_290	72	.	6.42500	11.54554	7.28258	147
chr17	48277710	48277991	MACS2_peak_291	51	.	5.72436	9.28351	5.10935	143
chr17	48716500	48716743	MACS2_peak_292	125	.	7.02587	16.97361	12.57158	82
chr17	51183093	51183895	MACS2_peak_293	1467	.	18.54484	151.91385	146.76367	623
chr17	56595070	56595419	MACS2_peak_294	30	.	4.41845	7.10880	3.07666	59
chr17	57863759	57864348	MACS2_peak_295	24	.	3.85468	6.37026	2.41411	207
chr17	57920607	57920852	MACS2_peak_296	30	.	4.11166	7.11867	3.08421	193
chr17	58603305	58603532	MACS2_peak_297	41	.	5.31548	8.29421	4.17225	200
chr17	61904520	61904855	MACS2_peak_298	64	.	5.68087	10.64487	6.41356	92
chr17	71287811	71288099	MACS2_peak_299	16	.	3.78725	5.51005	1.66783	154
chr17	72413543	72413764	MACS2_peak_300	31	.	4.65026	7.21052	3.16976	20
chr17	73030133	73030851	MACS2_peak_301	91	.	7.29821	13.41611	9.10381	214
chr17	73120485	73121000	MACS2_peak_302	66	.	5.81621	10.88513	6.64031	168
chr17	73690079	73690367	MACS2_peak_303	32	.	4.90660	7.33657	3.28061	129
chr17	73696357	73696783	MACS2_peak_304	90	.	7.53252	13.37762	9.06599	237
chr17	73780518	73781072	MACS2_peak_305	92	.	6.62768	13.54580	9.22783	545
chr17	73841215	73841446	MACS2_peak_306	64	.	6.62641	10.74076	6.49843	35
chr17	73851462	73852147	MACS2_peak_307	118	.	7.86967	16.20308	11.82089	420
chr17	73937290	73937536	MACS2_peak_308	24	.	4.49771	6.41304	2.44366	216
chr17	73975240	73975583	MACS2_peak_309	53	.	4.88260	9.51258	5.33185	255
chr17	74350046	74350287	MACS2_peak_310	107	.	7.51196	15.11320	10.75705	122
chr17	76858254	76858516	MACS2_peak_311	102	.	7.76878	14.63908	10.29214	104
chr17	77824648	77824857	MACS2_peak_312	41	.	5.30310	8.27424	4.15822	136
chr17	77920757	77920986	MACS2_peak_313	34	.	5.20647	7.53209	3.44721	180
chr17	78591381	78591595	MACS2_peak_314	419	.	11.42951	46.68867	41.94230	48
chr17	78765801	78766064	MACS2_peak_315	38	.	4.73406	7.95315	3.85108	65
chr17	78806805	78807070	MACS2_peak_316	42	.	5.57585	8.40263	4.27807	116
chr17	78865697	78866035	MACS2_peak_317	125	.	7.75494	16.95718	12.55604	202
chr17	79023934	79024206	MACS2_peak_318	72	.	6.42500	11.54554	7.28258	179
chr17	79068564	79068814	MACS2_peak_319	34	.	5.20647	7.53209	3.44721	97
chr17	79071156	79071388	MACS2_peak_320	25	.	4.73315	6.53315	2.52653	101
chr17	79439004	79439232	MACS2_peak_321	32	.	4.90660	7.33657	3.28061	190
chr17	79476481	79476812	MACS2_peak_322	25	.	4.73315	6.53315	2.52653	239
chr17	79480333	79480829	MACS2_peak_323	32	.	4.90660	7.33657	3.28061	366
chr17	79520285	79520723	MACS2_peak_324	19	.	4.15735	5.87222	1.94772	135
chr17	79650860	79651394	MACS2_peak_325	60	.	6.13325	10.30236	6.08203	42
chr17	79679025	79679246	MACS2_peak_326	101	.	7.92308	14.44892	10.10851	55
chr17	79961455	79961667	MACS2_peak_327	75	.	7.09973	11.87260	7.59851	173
chr17	80021103	80021316	MACS2_peak_328	25	.	4.73315	6.53315	2.52653	55
chr17	80162847	80163333	MACS2_peak_329	53	.	5.66912	9.53839	5.35592	51
chr17_gl000205_random	85529	86303	MACS2_peak_330	71	.	3.72127	11.44656	7.18567	430
chr18	108090	108479	MACS2_peak_331	164	.	1.47172	20.91075	16.43811	65
chr18	2842266	2842485	MACS2_peak_332	636	.	6.55664	68.49271	63.60140	44
chr18	18518825	18519622	MACS2_peak_333	113	.	1.20104	15.72117	11.34938	161
chr18	18519837	18520228	MACS2_peak_334	191	.	1.38954	23.71091	19.19519	84
chr18	45379616	45379961	MACS2_peak_335	612	.	11.18075	66.16687	61.28777	148
chr18	48724382	48724594	MACS2_peak_336	32	.	4.90660	7.33657	3.28061	186
chr18	77005702	77006039	MACS2_peak_337	23	.	4.10285	6.29375	2.34326	225
chr19	680748	681084	MACS2_peak_338	67	.	6.08111	10.96417	6.71785	111
chr19	1062944	1063288	MACS2_peak_339	143	.	7.45238	18.78637	14.35136	236
chr19	1065430	1065855	MACS2_peak_340	51	.	5.72436	9.28351	5.10935	363
chr19	1082252	1082490	MACS2_peak_341	25	.	4.73315	6.53315	2.52653	87
chr19	1265578	1265819	MACS2_peak_342	54	.	5.96593	9.67506	5.47543	65
chr19	1406959	1407255	MACS2_peak_343	25	.	4.73315	6.53315	2.52653	185
chr19	1490453	1490787	MACS2_peak_344	64	.	6.62641	10.74076	6.49843	139
chr19	1812495	1813092	MACS2_peak_345	64	.	6.62641	10.74076	6.49843	388
chr19	1905275	1905668	MACS2_peak_346	54	.	6.15310	9.63858	5.44072	202
chr19	2236361	2236793	MACS2_peak_347	75	.	7.09973	11.87260	7.59851	150
chr19	3285099	3285529	MACS2_peak_348	76	.	6.43882	11.96773	7.69111	140
chr19	3565177	3565385	MACS2_peak_349	44	.	5.67978	8.56820	4.42530	64
chr19	3573905	3574174	MACS2_peak_350	75	.	7.09973	11.87260	7.59851	112
chr19	3986393	3986833	MACS2_peak_351	44	.	5.67978	8.56820	4.42530	42
chr19	4246966	4247462	MACS2_peak_352	121	.	7.80939	16.57467	12.18634	209
chr19	4342764	4343371	MACS2_peak_353	147	.	9.93962	19.19472	14.75185	192
chr19	4471449	4472088	MACS2_peak_354	153	.	7.70936	19.80386	15.35151	502
chr19	4679050	4679297	MACS2_peak_355	75	.	7.09973	11.87260	7.59851	150
chr19	4791517	4791757	MACS2_peak_356	87	.	7.57304	13.03220	8.72605	178
chr19	4968758	4969034	MACS2_peak_357	54	.	6.15310	9.63858	5.44072	134
chr19	5790644	5791137	MACS2_peak_358	54	.	6.15310	9.63858	5.44072	170
chr19	6424951	6425453	MACS2_peak_359	110	.	8.51967	15.42827	11.06268	164
chr19	6460205	6460624	MACS2_peak_360	64	.	6.39207	10.72452	6.49182	273
chr19	6828535	6829363	MACS2_peak_361	37	.	4.36864	7.89276	3.79528	699
chr19	7456201	7456415	MACS2_peak_362	92	.	6.62768	13.54580	9.22783	134
chr19	7894493	7894786	MACS2_peak_363	30	.	4.11166	7.11867	3.08421	275
chr19	7933434	7933644	MACS2_peak_364	35	.	4.91324	7.64198	3.55322	166
chr19	7934287	7934740	MACS2_peak_365	25	.	4.73315	6.53315	2.52653	34
chr19	8590574	8591254	MACS2_peak_366	46	.	5.04966	8.82499	4.66841	38
chr19	10400133	10400448	MACS2_peak_367	32	.	4.90660	7.33657	3.28061	91
chr19	10443962	10444312	MACS2_peak_368	41	.	5.31548	8.29421	4.17225	202
chr19	10828206	10828541	MACS2_peak_369	73	.	5.99647	11.59019	7.32518	193
chr19	10946337	10946964	MACS2_peak_370	160	.	10.41294	20.49174	16.02596	353
chr19	11202582	11202852	MACS2_peak_371	25	.	4.73315	6.53315	2.52653	189
chr19	11485264	11485773	MACS2_peak_372	75	.	7.09973	11.87260	7.59851	321
chr19	11545944	11546295	MACS2_peak_373	44	.	5.67978	8.56820	4.42530	229
chr19	12847727	12848270	MACS2_peak_374	112	.	7.25889	15.58151	11.21084	108
chr19	13048879	13049127	MACS2_peak_375	25	.	4.73315	6.53315	2.52653	198
chr19	13961877	13962118	MACS2_peak_376	87	.	7.57304	13.03220	8.72605	125
chr19	15490085	15490336	MACS2_peak_377	32	.	4.90660	7.33657	3.28061	223
chr19	16271918	16272146	MACS2_peak_378	31	.	4.80714	7.17739	3.13876	36
chr19	16770791	16771079	MACS2_peak_379	16	.	4.08883	5.52647	1.66783	37
chr19	17336999	17337375	MACS2_peak_380	51	.	5.72436	9.28351	5.10935	147
chr19	17448005	17448288	MACS2_peak_381	41	.	5.46192	8.22131	4.10665	70
chr19	17716864	17717111	MACS2_peak_382	41	.	5.31548	8.29421	4.17225	169
chr19	18303783	18304025	MACS2_peak_383	32	.	4.90660	7.33657	3.28061	36
chr19	18633034	18633430	MACS2_peak_384	173	.	10.88625	21.80798	17.31940	184
chr19	19303069	19303602	MACS2_peak_385	51	.	5.72436	9.28351	5.10935	453
chr19	27731973	27732330	MACS2_peak_386	1696	.	1.57052	174.78911	169.61543	112
chr19	27733865	27734127	MACS2_peak_387	140	.	1.50584	18.44992	14.02104	58
chr19	36360757	36360980	MACS2_peak_388	27	.	3.56001	6.75729	2.73918	84
chr19	38827182	38827528	MACS2_peak_389	43	.	5.61488	8.46479	4.33906	188
chr19	38878338	38878798	MACS2_peak_390	51	.	5.72436	9.28351	5.10935	93
chr19	39034875	39035161	MACS2_peak_391	44	.	5.67978	8.56820	4.42530	116
chr19	39174130	39175167	MACS2_peak_392	136	.	8.07807	18.03548	13.61457	559
chr19	39340784	39341394	MACS2_peak_393	76	.	6.43882	11.96773	7.69111	126
chr19	39902263	39902612	MACS2_peak_394	23	.	4.10285	6.29375	2.34326	146
chr19	40725727	40725944	MACS2_peak_395	64	.	6.62641	10.74076	6.49843	119
chr19	41076687	41076920	MACS2_peak_396	34	.	5.20647	7.53209	3.44721	86
chr19	41082561	41082885	MACS2_peak_397	25	.	4.73315	6.53315	2.52653	181
chr19	41111099	41111528	MACS2_peak_398	44	.	5.67978	8.56820	4.42530	319
chr19	41119312	41119899	MACS2_peak_399	50	.	5.91708	9.26022	5.09121	199
chr19	41256742	41256970	MACS2_peak_400	122	.	7.57449	16.62726	12.23635	159
chr19	41283589	41283818	MACS2_peak_401	54	.	6.15310	9.63858	5.44072	65
chr19	41284051	41284458	MACS2_peak_402	54	.	6.15310	9.63858	5.44072	168
chr19	41869864	41870078	MACS2_peak_403	84	.	5.41804	12.74533	8.44958	112
chr19	41945550	41945792	MACS2_peak_404	136	.	8.69265	18.11918	13.69685	58
chr19	42363874	42364201	MACS2_peak_405	82	.	6.31208	12.55752	8.26721	117
chr19	44172690	44173125	MACS2_peak_406	64	.	6.62641	10.74076	6.49843	226
chr19	45988829	45989182	MACS2_peak_407	44	.	5.67978	8.56820	4.42530	277
chr19	46087804	46088024	MACS2_peak_408	116	.	6.76565	15.99422	11.61526	106
chr19	46148956	46149421	MACS2_peak_409	64	.	6.62641	10.74076	6.49843	134
chr19	46195465	46195842	MACS2_peak_410	87	.	7.57304	13.03220	8.72605	250
chr19	46282801	46283032	MACS2_peak_411	25	.	4.73315	6.53315	2.52653	148
chr19	46498185	46498681	MACS2_peak_412	114	.	8.17766	15.78163	11.40735	327
chr19	47760030	47760382	MACS2_peak_413	25	.	4.73315	6.53315	2.52653	312
chr19	47931485	47931716	MACS2_peak_414	75	.	7.09973	11.87260	7.59851	60
chr19	48248442	48249022	MACS2_peak_415	44	.	5.67978	8.56820	4.42530	161
chr19	48762941	48763541	MACS2_peak_416	111	.	8.01190	15.50368	11.13572	370
chr19	48867256	48867571	MACS2_peak_417	147	.	9.93962	19.19472	14.75185	179
chr19	48902147	48902372	MACS2_peak_418	16	.	4.25984	5.57479	1.66783	15
chr19	48903293	48903505	MACS2_peak_419	25	.	4.12486	6.59767	2.58817	40
chr19	48948717	48949276	MACS2_peak_420	54	.	6.15310	9.63858	5.44072	159
chr19	48972157	48972432	MACS2_peak_421	78	.	5.65353	12.10420	7.82497	124
chr19	48996169	48996700	MACS2_peak_422	137	.	6.71837	18.13438	13.70969	170
chr19	49005180	49005556	MACS2_peak_423	54	.	6.15310	9.63858	5.44072	226
chr19	49217446	49217750	MACS2_peak_424	34	.	5.20647	7.53209	3.44721	95
chr19	49298555	49298804	MACS2_peak_425	64	.	6.62641	10.74076	6.49843	131
chr19	49496782	49497063	MACS2_peak_426	53	.	4.88260	9.51258	5.33185	240
chr19	49866979	49867202	MACS2_peak_427	57	.	5.72340	9.98513	5.77577	115
chr19	49956526	49956742	MACS2_peak_428	23	.	4.40655	6.26864	2.32402	11
chr19	49995858	49996168	MACS2_peak_429	31	.	5.00676	7.21663	3.17281	299
chr19	50143492	50144057	MACS2_peak_430	51	.	5.72436	9.28351	5.10935	227
chr19	50180913	50181176	MACS2_peak_431	24	.	4.49771	6.41304	2.44366	89
chr19	50321282	50321689	MACS2_peak_432	64	.	6.62641	10.74076	6.49843	105
chr19	50380980	50381336	MACS2_peak_433	64	.	5.68087	10.64487	6.41356	2
chr19	50832638	50832882	MACS2_peak_434	46	.	4.12212	8.82622	4.66908	54
chr19	54640919	54641353	MACS2_peak_435	41	.	5.31548	8.29421	4.17225	25
chr19	55538360	55538816	MACS2_peak_436	81	.	6.95101	12.42147	8.13482	99
chr19	55791597	55791866	MACS2_peak_437	34	.	5.20647	7.53209	3.44721	218
chr19	55850779	55851116	MACS2_peak_438	79	.	6.81012	12.18814	7.90692	90
chr19	59055251	59055585	MACS2_peak_439	53	.	5.66912	9.53839	5.35592	257
chr2	3523090	3523327	MACS2_peak_440	24	.	4.49771	6.41304	2.44366	136
chr2	27434889	27435106	MACS2_peak_441	54	.	6.15310	9.63858	5.44072	120
chr2	27544110	27544381	MACS2_peak_442	198	.	9.78372	24.40527	19.87944	105
chr2	28807037	28807276	MACS2_peak_443	147	.	9.93962	19.19472	14.75185	31
chr2	41012110	41012391	MACS2_peak_444	283	.	10.79311	33.00683	28.38415	122
chr2	42588407	42588650	MACS2_peak_445	75	.	7.09973	11.87260	7.59851	72
chr2	44395288	44395674	MACS2_peak_446	49	.	5.60833	9.09472	4.93013	198
chr2	49456766	49457131	MACS2_peak_447	1086	.	13.85020	113.68599	108.60690	154
chr2	50816276	50816544	MACS2_peak_448	817	.	19.07150	86.71468	81.72573	89
chr2	62532138	62532367	MACS2_peak_449	71	.	6.82740	11.43119	7.17058	122
chr2	65058329	65058550	MACS2_peak_450	44	.	5.67978	8.56820	4.42530	84
chr2	74710154	74710444	MACS2_peak_451	87	.	7.57304	13.03220	8.72605	153
chr2	81885404	81885888	MACS2_peak_452	54	.	6.15310	9.63858	5.44072	161
chr2	81893658	81893946	MACS2_peak_453	290	.	13.90203	33.63720	29.00784	107
chr2	85185364	85185785	MACS2_peak_454	34	.	5.20647	7.53209	3.44721	77
chr2	88124408	88125004	MACS2_peak_455	1957	.	17.38367	200.89346	195.70619	50
chr2	89867414	89867743	MACS2_peak_456	94	.	1.46502	13.80809	9.48528	44
chr2	89867976	89868375	MACS2_peak_457	161	.	1.84125	20.60011	16.13173	316
chr2	89874888	89875675	MACS2_peak_458	1214	.	1.76907	126.58528	121.47823	435
chr2	89877371	89877598	MACS2_peak_459	193	.	1.80771	23.88544	19.36765	131
chr2	89879110	89879447	MACS2_peak_460	210	.	1.55772	25.61822	21.07582	225
chr2	92290608	92291183	MACS2_peak_461	234	.	1.43656	28.04730	23.47890	72
chr2	92305677	92306140	MACS2_peak_462	70	.	1.32147	11.32634	7.07193	436
chr2	92312536	92313355	MACS2_peak_463	14	.	1.20715	5.25701	1.44775	818
chr2	92315350	92316361	MACS2_peak_464	303	.	1.43504	35.00712	30.36473	59
chr2	99953126	99953356	MACS2_peak_465	39	.	5.38853	8.10453	3.99827	132
chr2	101519507	101519720	MACS2_peak_466	44	.	5.67978	8.56820	4.42530	35
chr2	109815898	109816235	MACS2_peak_467	144	.	2.29066	18.87088	14.43542	55
chr2	112252671	112252955	MACS2_peak_468	64	.	6.39207	10.72452	6.49182	163
chr2	113341944	113342410	MACS2_peak_469	24	.	4.49771	6.41304	2.44366	128
chr2	113998147	113998465	MACS2_peak_470	22	.	4.52081	6.20096	2.26512	313
chr2	117779065	117779277	MACS2_peak_471	215	.	11.70791	26.04923	21.50244	36
chr2	117780139	117781215	MACS2_peak_472	392	.	11.91969	43.95359	39.22966	364
chr2	117782316	117783180	MACS2_peak_473	452	.	13.00329	49.98245	45.21038	748
chr2	120972261	120972534	MACS2_peak_474	246	.	8.43161	29.24467	24.66124	106
chr2	126569803	126570066	MACS2_peak_475	205	.	8.23542	25.04149	20.50887	128
chr2	128284035	128284345	MACS2_peak_476	25	.	4.73315	6.53315	2.52653	65
chr2	131032033	131032729	MACS2_peak_477	143	.	7.45238	18.78637	14.35136	54
chr2	131035431	131036140	MACS2_peak_478	246	.	9.10231	29.24268	24.65953	129
chr2	131037804	131038953	MACS2_peak_479	249	.	10.02217	29.54971	24.96398	69
chr2	132140797	132141766	MACS2_peak_480	347	.	14.43443	39.44258	34.75798	501
chr2	132143079	132143791	MACS2_peak_481	943	.	23.38506	99.41235	94.37329	85
chr2	136706319	136706537	MACS2_peak_482	30	.	4.93948	7.11048	3.07802	186
chr2	140977932	140978203	MACS2_peak_483	314	.	14.50839	36.05275	31.40034	110
chr2	140979057	140979812	MACS2_peak_484	173	.	8.22332	21.88084	17.39079	201
chr2	140980189	140981144	MACS2_peak_485	455	.	10.46774	50.29322	45.51658	247
chr2	140981422	140981642	MACS2_peak_486	370	.	9.28827	41.75312	37.04897	30
chr2	143849849	143850133	MACS2_peak_487	73	.	5.99647	11.59019	7.32518	166
chr2	143854214	143855010	MACS2_peak_488	348	.	7.70840	39.50409	34.81861	92
chr2	143855315	143855526	MACS2_peak_489	81	.	6.95101	12.42147	8.13482	26
chr2	148022760	148022974	MACS2_peak_490	594	.	11.59136	64.35989	59.49236	62
chr2	149639294	149639574	MACS2_peak_491	1310	.	9.32411	136.15517	131.03151	86
chr2	156120495	156120818	MACS2_peak_492	765	.	9.34968	81.55811	76.59190	125
chr2	156170596	156170899	MACS2_peak_493	41	.	5.46192	8.22131	4.10665	255
chr2	161080741	161080996	MACS2_peak_494	114	.	7.93677	15.84496	11.46845	152
chr2	167271005	167271292	MACS2_peak_495	682	.	9.31122	73.18666	68.26805	88
chr2	173118204	173118456	MACS2_peak_496	38	.	4.73406	7.95315	3.85108	199
chr2	201809290	201809777	MACS2_peak_497	40	.	5.20774	8.12023	4.01006	116
chr2	202077801	202078431	MACS2_peak_498	357	.	11.26952	40.42891	35.73489	9
chr2	203478964	203479226	MACS2_peak_499	623	.	8.07655	67.26015	62.37479	89
chr2	203480259	203481019	MACS2_peak_500	143	.	8.20570	18.77085	14.33730	102
chr2	212643444	212644236	MACS2_peak_501	216	.	9.25123	26.19124	21.64255	646
chr2	227586984	227587271	MACS2_peak_502	681	.	9.98219	73.02600	68.10873	100
chr2	228682748	228682986	MACS2_peak_503	60	.	6.13325	10.30236	6.08203	88
chr2	232476702	232476966	MACS2_peak_504	98	.	8.04636	14.21791	9.88243	61
chr2	233853357	233853645	MACS2_peak_505	23	.	4.10285	6.29375	2.34326	6
chr2	234259300	234259728	MACS2_peak_506	44	.	5.29118	8.57544	4.43036	288
chr2	238431673	238431882	MACS2_peak_507	302	.	7.14982	34.87210	30.23042	61
chr2	239991129	239991430	MACS2_peak_508	82	.	6.31208	12.55752	8.26721	112
chr2	241500465	241500675	MACS2_peak_509	34	.	5.20647	7.53209	3.44721	121
chr2	242294992	242295306	MACS2_peak_510	41	.	5.31548	8.29421	4.17225	248
chr20	1396463	1396858	MACS2_peak_511	75	.	7.09973	11.87260	7.59851	248
chr20	9149570	9149784	MACS2_peak_512	973	.	27.14193	102.40490	97.35653	26
chr20	13147958	13148165	MACS2_peak_513	537	.	10.33004	58.53222	53.70130	32
chr20	18233471	18233690	MACS2_peak_514	44	.	5.67978	8.56820	4.42530	64
chr20	30311494	30311736	MACS2_peak_515	32	.	4.90660	7.33657	3.28061	70
chr20	32581181	32581390	MACS2_peak_516	16	.	4.25984	5.57479	1.66783	3
chr20	34472100	34472425	MACS2_peak_517	18	.	4.26138	5.79600	1.87716	179
chr20	39632171	39632431	MACS2_peak_518	160	.	9.81320	20.55297	16.08538	137
chr20	44489283	44489534	MACS2_peak_519	25	.	4.73315	6.53315	2.52653	11
chr20	48782857	48783065	MACS2_peak_520	16	.	4.25984	5.57479	1.66783	109
chr20	49378161	49378381	MACS2_peak_521	54	.	6.15310	9.63858	5.44072	113
chr20	55932740	55934935	MACS2_peak_522	392	.	10.23119	44.00225	39.27739	104
chr20	55935267	55936085	MACS2_peak_523	270	.	11.67734	31.61692	27.00791	114
chr20	61371394	61371801	MACS2_peak_524	75	.	7.09973	11.87260	7.59851	233
chr20	62313649	62313907	MACS2_peak_525	25	.	4.73315	6.53315	2.52653	0
chr20	62327780	62328009	MACS2_peak_526	34	.	5.20647	7.53209	3.44721	122
chr20	62588867	62589129	MACS2_peak_527	34	.	5.20647	7.53209	3.44721	47
chr21	10492882	10493156	MACS2_peak_528	1019	.	24.66996	106.97294	101.91113	136
chr21	30396971	30397283	MACS2_peak_529	54	.	6.15310	9.63858	5.44072	161
chr21	35028189	35028411	MACS2_peak_530	49	.	5.60833	9.09472	4.93013	101
chr21	36208567	36208783	MACS2_peak_531	34	.	5.20647	7.53209	3.44721	117
chr21	45848363	45848696	MACS2_peak_532	30	.	4.23288	7.06494	3.03836	90
chr21	46796120	46796331	MACS2_peak_533	366	.	7.30983	41.35299	36.65213	53
chr22	21983586	21983841	MACS2_peak_534	34	.	5.20647	7.53209	3.44721	112
chr22	29137939	29138425	MACS2_peak_535	25	.	4.73315	6.53315	2.52653	80
chr22	30831670	30832063	MACS2_peak_536	17	.	3.59770	5.64912	1.73795	150
chr22	33291087	33291305	MACS2_peak_537	391	.	13.10591	43.90522	39.18211	60
chr22	36784182	36784422	MACS2_peak_538	38	.	4.73406	7.95315	3.85108	107
chr22	37172291	37172511	MACS2_peak_539	41	.	5.46192	8.22131	4.10665	183
chr22	38004490	38004724	MACS2_peak_540	129	.	9.10320	17.31848	12.91197	91
chr22	38203494	38203775	MACS2_peak_541	55	.	5.36526	9.72270	5.51873	144
chr22	39704764	39705027	MACS2_peak_542	25	.	4.73315	6.53315	2.52653	44
chr22	41047855	41048118	MACS2_peak_543	31	.	4.80714	7.17739	3.13876	28
chr22	41864793	41865031	MACS2_peak_544	72	.	6.42500	11.54554	7.28258	174
chr22	42342886	42343180	MACS2_peak_545	213	.	12.30620	25.86423	21.31959	86
chr3	9772728	9772948	MACS2_peak_546	32	.	4.90660	7.33657	3.28061	99
chr3	9791666	9791875	MACS2_peak_547	51	.	5.72436	9.28351	5.10935	169
chr3	25508994	25509204	MACS2_peak_548	385	.	6.24405	43.31272	38.59535	21
chr3	27575532	27575862	MACS2_peak_549	60	.	6.13325	10.30236	6.08203	127
chr3	39424862	39425069	MACS2_peak_550	44	.	5.67978	8.56820	4.42530	140
chr3	40293766	40294505	MACS2_peak_551	210	.	10.09932	25.57520	21.03437	61
chr3	40294714	40294979	MACS2_peak_552	176	.	9.15251	22.10702	17.61280	72
chr3	45859468	45859715	MACS2_peak_553	206	.	11.21667	25.21060	20.67485	74
chr3	47422157	47422412	MACS2_peak_554	26	.	4.68752	6.71299	2.69856	10
chr3	47554974	47555205	MACS2_peak_555	64	.	6.62641	10.74076	6.49843	93
chr3	48701255	48701569	MACS2_peak_556	102	.	6.94328	14.55409	10.20994	241
chr3	49059101	49059422	MACS2_peak_557	46	.	5.04966	8.82499	4.66841	149
chr3	49131645	49132032	MACS2_peak_558	58	.	6.00893	10.09873	5.88609	84
chr3	49711448	49711762	MACS2_peak_559	98	.	8.04636	14.21791	9.88243	165
chr3	49756981	49757223	MACS2_peak_560	46	.	5.04966	8.82499	4.66841	179
chr3	49938152	49938384	MACS2_peak_561	110	.	8.51967	15.42827	11.06268	72
chr3	50329940	50330273	MACS2_peak_562	60	.	6.13325	10.30236	6.08203	53
chr3	51975972	51976240	MACS2_peak_563	64	.	6.62641	10.74076	6.49843	126
chr3	52016958	52017181	MACS2_peak_564	26	.	4.68752	6.71299	2.69856	94
chr3	52321771	52322023	MACS2_peak_565	134	.	9.46630	17.91780	13.49796	79
chr3	52704871	52705284	MACS2_peak_566	87	.	7.57304	13.03220	8.72605	265
chr3	65949701	65950102	MACS2_peak_567	154	.	8.52130	19.86739	15.41310	305
chr3	68708206	68708505	MACS2_peak_568	488	.	13.65346	53.68674	48.88738	149
chr3	89638184	89638417	MACS2_peak_569	402	.	18.45930	44.97100	40.24035	94
chr3	96336031	96337438	MACS2_peak_570	1540	.	11.85040	159.18791	154.02779	601
chr3	108191008	108191236	MACS2_peak_571	32	.	4.90660	7.33657	3.28061	93
chr3	120440945	120441351	MACS2_peak_572	707	.	14.68670	75.72140	70.78874	69
chr3	128879958	128880181	MACS2_peak_573	70	.	6.54213	11.34889	7.09119	124
chr3	135969206	135969419	MACS2_peak_574	60	.	6.13325	10.30236	6.08203	36
chr3	160665441	160665814	MACS2_peak_575	740	.	22.40787	78.99041	74.03798	21
chr3	165878192	165878421	MACS2_peak_576	404	.	12.13641	45.14429	40.41129	92
chr3	165879585	165879800	MACS2_peak_577	238	.	9.76519	28.41889	23.84595	71
chr3	183894193	183894628	MACS2_peak_578	13	.	3.73493	5.19177	1.38691	163
chr3	183903728	183903938	MACS2_peak_579	34	.	5.20647	7.53209	3.44721	131
chr3	184080731	184080953	MACS2_peak_580	25	.	4.73315	6.53315	2.52653	61
chr4	3747964	3748737	MACS2_peak_581	1367	.	22.77264	141.84969	136.71518	483
chr4	4764835	4765090	MACS2_peak_582	70	.	5.85619	11.33746	7.08266	133
chr4	6513365	6513640	MACS2_peak_583	55	.	4.82835	9.73629	5.53204	210
chr4	9154575	9154873	MACS2_peak_584	114	.	8.17766	15.78163	11.40735	142
chr4	12641917	12642421	MACS2_peak_585	1057	.	19.36763	110.83591	105.76366	313
chr4	27732045	27732345	MACS2_peak_586	454	.	11.99162	50.17650	45.40161	110
chr4	49093799	49095716	MACS2_peak_587	220	.	1.88711	26.59361	22.04112	305
chr4	49096601	49097226	MACS2_peak_588	177	.	1.81714	22.24291	17.74717	384
chr4	49098815	49099349	MACS2_peak_589	86	.	1.48733	12.89948	8.60200	59
chr4	49100531	49101851	MACS2_peak_590	76	.	1.57192	11.88912	7.61464	140
chr4	49104317	49104962	MACS2_peak_591	209	.	1.89131	25.51807	20.97871	249
chr4	49105375	49105706	MACS2_peak_592	105	.	1.59635	14.86926	10.51764	239
chr4	49110375	49110725	MACS2_peak_593	61	.	1.47786	10.34042	6.11824	106
chr4	49111520	49112023	MACS2_peak_594	92	.	1.58174	13.61125	9.29179	230
chr4	49120370	49122053	MACS2_peak_595	215	.	1.71176	26.08797	21.54069	634
chr4	49122449	49123193	MACS2_peak_596	115	.	1.73107	15.94729	11.56961	157
chr4	49125369	49125963	MACS2_peak_597	253	.	1.99241	29.95722	25.36749	289
chr4	49128635	49129062	MACS2_peak_598	53	.	1.71821	9.58118	5.39684	398
chr4	49132639	49132941	MACS2_peak_599	22	.	1.55569	6.13802	2.20433	110
chr4	49138806	49139317	MACS2_peak_600	84	.	1.54154	12.69679	8.40320	439
chr4	49141426	49141813	MACS2_peak_601	69	.	1.67834	11.18544	6.93381	330
chr4	49142638	49142951	MACS2_peak_602	113	.	2.24746	15.69525	11.32363	257
chr4	49143856	49144128	MACS2_peak_603	43	.	1.72956	8.42484	4.30008	67
chr4	49146353	49147129	MACS2_peak_604	177	.	1.70663	22.24269	17.74696	348
chr4	49149399	49149643	MACS2_peak_605	99	.	1.51176	14.31673	9.97900	35
chr4	49151172	49151825	MACS2_peak_606	1736	.	2.08889	178.80888	173.63197	296
chr4	49152480	49153035	MACS2_peak_607	184	.	1.55857	22.90455	18.40017	60
chr4	49155211	49155809	MACS2_peak_608	193	.	1.58063	23.84135	19.32387	40
chr4	49156187	49156994	MACS2_peak_609	610	.	1.76389	65.94576	61.06863	320
chr4	49248501	49248795	MACS2_peak_610	130	.	5.77567	17.50128	13.09189	177
chr4	49634647	49635053	MACS2_peak_611	353	.	1.64389	40.04315	35.35343	84
chr4	49635313	49635528	MACS2_peak_612	173	.	1.72247	21.82313	17.33440	121
chr4	49635931	49636860	MACS2_peak_613	721	.	1.98194	77.04530	72.10551	374
chr4	49637192	49637636	MACS2_peak_614	187	.	1.54110	23.21077	18.70094	58
chr4	49639132	49640201	MACS2_peak_615	191	.	1.54526	23.64681	19.13186	519
chr4	49641124	49641490	MACS2_peak_616	277	.	1.91918	32.36070	27.74427	53
chr4	49642028	49642713	MACS2_peak_617	127	.	1.61870	17.16677	12.76307	350
chr4	49644087	49645206	MACS2_peak_618	254	.	1.83525	30.07453	25.48319	624
chr4	49652115	49652871	MACS2_peak_619	218	.	1.73918	26.38118	21.83082	459
chr4	49654115	49654466	MACS2_peak_620	95	.	1.66754	13.85278	9.52888	235
chr4	49655696	49656095	MACS2_peak_621	103	.	1.77586	14.68802	10.34031	59
chr4	56194326	56194547	MACS2_peak_622	646	.	11.54533	69.51020	64.61344	81
chr4	56416217	56416446	MACS2_peak_623	51	.	5.72436	9.28351	5.10935	39
chr4	65472174	65472462	MACS2_peak_624	258	.	12.81905	30.44942	25.85232	104
chr4	65472749	65473513	MACS2_peak_625	176	.	9.15251	22.10702	17.61280	94
chr4	65473783	65474987	MACS2_peak_626	1152	.	30.61357	120.30715	115.21295	119
chr4	65475657	65476225	MACS2_peak_627	370	.	11.54411	41.73370	37.02993	395
chr4	68265542	68265993	MACS2_peak_628	119	.	1.29409	16.29081	11.90672	53
chr4	103748124	103748359	MACS2_peak_629	41	.	5.46192	8.22131	4.10665	176
chr4	117219119	117219874	MACS2_peak_630	160	.	10.41294	20.49174	16.02596	622
chr4	129002559	129003043	MACS2_peak_631	775	.	18.42133	82.56957	77.59972	334
chr4	146729370	146729711	MACS2_peak_632	134	.	9.46630	17.91780	13.49796	146
chr4	156383467	156384235	MACS2_peak_633	184	.	8.48030	22.93946	18.43417	632
chr4	156384976	156385861	MACS2_peak_634	665	.	20.82985	71.47645	66.56692	701
chr4	156386214	156386424	MACS2_peak_635	334	.	10.83608	38.12012	33.44700	50
chr4	156386912	156387626	MACS2_peak_636	245	.	11.04613	29.16329	24.58161	119
chr4	163342518	163342809	MACS2_peak_637	641	.	9.28846	69.00032	64.10631	107
chr4	189368098	189368636	MACS2_peak_638	147	.	9.93962	19.19472	14.75185	375
chr5	1333616	1333884	MACS2_peak_639	41	.	3.79544	8.31307	4.19050	21
chr5	5396434	5397170	MACS2_peak_640	488	.	8.56019	53.65503	48.85625	62
chr5	8620994	8621204	MACS2_peak_641	186	.	11.35957	23.14262	18.63341	107
chr5	8622617	8622834	MACS2_peak_642	232	.	12.01786	27.80160	23.23622	67
chr5	56988889	56989103	MACS2_peak_643	54	.	6.15310	9.63858	5.44072	73
chr5	60057365	60057965	MACS2_peak_644	992	.	18.31713	104.26385	99.21063	48
chr5	73071716	73071927	MACS2_peak_645	506	.	9.09644	55.42710	50.61540	52
chr5	79945873	79948278	MACS2_peak_646	2524	.	6.80638	257.65186	252.44704	1453
chr5	82271945	82272156	MACS2_peak_647	16	.	4.08883	5.52647	1.66783	5
chr5	93903160	93906724	MACS2_peak_648	1764	.	11.36357	181.59348	176.41525	3011
chr5	97746519	97747143	MACS2_peak_649	447	.	18.39974	49.48847	44.71969	113
chr5	99381689	99390884	MACS2_peak_650	1562	.	11.95527	161.38820	156.22519	6808
chr5	105889063	105889278	MACS2_peak_651	134	.	4.40655	17.82796	13.41120	89
chr5	115264516	115264996	MACS2_peak_652	165	.	9.16755	21.04871	16.57271	110
chr5	115265588	115266224	MACS2_peak_653	68	.	4.68423	11.06569	6.81783	486
chr5	123096715	123097467	MACS2_peak_654	122	.	5.61065	16.65934	12.26693	281
chr5	134259000	134264365	MACS2_peak_655	3084	.	10.04918	313.65106	308.44153	1270
chr5	138739531	138739830	MACS2_peak_656	34	.	5.20647	7.53209	3.44721	125
chr5	139781079	139781315	MACS2_peak_657	34	.	5.20647	7.53209	3.44721	197
chr5	175815718	175815972	MACS2_peak_658	44	.	5.67978	8.56820	4.42530	43
chr5	176739074	176739348	MACS2_peak_659	34	.	5.20647	7.53209	3.44721	80
chr5	176739733	176739983	MACS2_peak_660	34	.	5.20647	7.53209	3.44721	159
chr5	176944093	176944305	MACS2_peak_661	54	.	6.15310	9.63858	5.44072	62
chr5	180650297	180650596	MACS2_peak_662	81	.	6.45124	12.39547	8.11114	169
chr5	180671008	180671362	MACS2_peak_663	54	.	5.96593	9.67506	5.47543	109
chr6	16713098	16713534	MACS2_peak_664	41	.	5.46192	8.22131	4.10665	328
chr6	26123630	26123882	MACS2_peak_665	19	.	4.15735	5.87222	1.94772	249
chr6	27652085	27652358	MACS2_peak_666	25	.	4.73315	6.53315	2.52653	193
chr6	28303471	28303694	MACS2_peak_667	32	.	4.90660	7.33657	3.28061	2
chr6	33679254	33679493	MACS2_peak_668	54	.	6.15310	9.63858	5.44072	60
chr6	33853089	33853307	MACS2_peak_669	25	.	4.73315	6.53315	2.52653	2
chr6	42194560	42194848	MACS2_peak_670	43	.	5.61488	8.46479	4.33906	146
chr6	42847373	42847596	MACS2_peak_671	75	.	7.09973	11.87260	7.59851	158
chr6	43142022	43142347	MACS2_peak_672	71	.	6.82740	11.43119	7.17058	152
chr6	43597781	43598076	MACS2_peak_673	27	.	3.56001	6.75729	2.73918	203
chr6	44012353	44012827	MACS2_peak_674	30	.	4.41845	7.10880	3.07666	40
chr6	62284045	62284688	MACS2_peak_675	1110	.	7.82117	116.18340	111.09814	38
chr6	74414045	74414270	MACS2_peak_676	61	.	6.15654	10.34044	6.11824	139
chr6	84902990	84903228	MACS2_peak_677	287	.	14.56513	33.42466	28.79779	160
chr6	89265065	89265280	MACS2_peak_678	425	.	7.64402	47.35086	42.59962	71
chr6	129811967	129812220	MACS2_peak_679	31	.	4.80714	7.17739	3.13876	125
chr6	150623553	150623762	MACS2_peak_680	111	.	8.01190	15.50368	11.13572	100
chr6	153989632	153989874	MACS2_peak_681	549	.	6.98120	59.74176	54.90372	54
chr6	156868999	156869212	MACS2_peak_682	119	.	3.73286	16.36800	11.98259	60
chr6	158034187	158034395	MACS2_peak_683	23	.	4.40655	6.26864	2.32402	57
chr6	159151102	159151840	MACS2_peak_684	24	.	3.06438	6.39718	2.43971	569
chr6	159271180	159271493	MACS2_peak_685	24	.	4.49771	6.41304	2.44366	118
chr6_cox_hap2	3616492	3616754	MACS2_peak_686	102	.	7.76878	14.63908	10.29214	185
chr7	2797431	2797967	MACS2_peak_687	137	.	5.60245	18.19946	13.77347	375
chr7	4016172	4016671	MACS2_peak_688	19	.	2.93115	5.84203	1.92153	255
chr7	5553484	5553693	MACS2_peak_689	25	.	4.73315	6.53315	2.52653	56
chr7	6483474	6483932	MACS2_peak_690	70	.	6.54213	11.34889	7.09119	69
chr7	17411555	17411906	MACS2_peak_691	33	.	5.14698	7.43803	3.37803	192
chr7	37071749	37071987	MACS2_peak_692	34	.	5.20647	7.53209	3.44721	70
chr7	45291583	45291846	MACS2_peak_693	2111	.	9.16731	216.37347	211.17822	52
chr7	57238900	57239636	MACS2_peak_694	578	.	18.93623	62.67631	57.81989	30
chr7	57260019	57260337	MACS2_peak_695	143	.	8.20570	18.77085	14.33730	170
chr7	57261840	57262914	MACS2_peak_696	322	.	8.12728	36.87230	32.21129	402
chr7	57264104	57264488	MACS2_peak_697	353	.	13.25847	40.03331	35.34371	93
chr7	63564682	63565380	MACS2_peak_698	44	.	5.67978	8.56820	4.42530	51
chr7	63565847	63566211	MACS2_peak_699	187	.	9.46811	23.24906	18.73805	203
chr7	63566470	63566778	MACS2_peak_700	419	.	11.42951	46.68867	41.94230	129
chr7	63571923	63573215	MACS2_peak_701	670	.	14.19165	71.99954	67.08770	849
chr7	64954421	64954985	MACS2_peak_702	64	.	2.20277	10.64827	6.41694	40
chr7	67092958	67093169	MACS2_peak_703	274	.	7.46111	32.08065	27.46746	62
chr7	68201536	68201747	MACS2_peak_704	176	.	4.94613	22.12799	17.63348	55
chr7	68797190	68797433	MACS2_peak_705	925	.	26.19511	97.62479	92.59093	48
chr7	91889686	91889929	MACS2_peak_706	51	.	5.72436	9.28351	5.10935	35
chr7	99942618	99942986	MACS2_peak_707	44	.	5.67978	8.56820	4.42530	256
chr7	100026833	100027275	MACS2_peak_708	75	.	7.09973	11.87260	7.59851	352
chr7	100183832	100184274	MACS2_peak_709	102	.	7.76878	14.63908	10.29214	354
chr7	100303347	100303595	MACS2_peak_710	54	.	6.15310	9.63858	5.44072	140
chr7	100550799	100551040	MACS2_peak_711	17	.	1.60965	5.67602	1.76327	48
chr7	100781628	100781897	MACS2_peak_712	55	.	5.36526	9.72270	5.51873	144
chr7	104653265	104653655	MACS2_peak_713	60	.	6.13325	10.30236	6.08203	123
chr7	112031700	112032007	MACS2_peak_714	64	.	6.62641	10.74076	6.49843	171
chr7	114871152	114871366	MACS2_peak_715	37	.	4.36864	7.89276	3.79528	190
chr7	141502860	141503605	MACS2_peak_716	538	.	20.85304	58.64249	53.80990	40
chr7	142373118	142374720	MACS2_peak_717	1201	.	17.13571	125.26962	120.16566	1190
chr7	142375304	142375548	MACS2_peak_718	506	.	10.52549	55.49054	50.67798	67
chr7	145694425	145694672	MACS2_peak_719	1485	.	13.19802	153.71417	148.56085	55
chr7	148930920	148931191	MACS2_peak_720	41	.	5.46192	8.22131	4.10665	123
chr7	157725182	157726716	MACS2_peak_721	1031	.	35.97196	108.22594	103.16119	406
chr7_gl000195_random	30966	31243	MACS2_peak_722	65	.	3.35524	10.76600	6.52330	88
chr7_gl000195_random	31482	31947	MACS2_peak_723	33	.	2.96228	7.42805	3.36842	315
chr7_gl000195_random	32219	32847	MACS2_peak_724	44	.	3.35996	8.53978	4.41251	131
chr8	579363	579697	MACS2_peak_725	205	.	8.99426	25.09502	20.56101	137
chr8	579926	580259	MACS2_peak_726	32	.	4.90660	7.33657	3.28061	67
chr8	580584	581352	MACS2_peak_727	87	.	7.57304	13.03220	8.72605	269
chr8	6506512	6507024	MACS2_peak_728	262	.	11.63242	30.89390	26.29231	166
chr8	8085652	8085978	MACS2_peak_729	60	.	4.49686	10.30154	6.08203	224
chr8	8168211	8168639	MACS2_peak_730	141	.	9.55836	18.56378	14.13380	132
chr8	20408786	20409054	MACS2_peak_731	470	.	6.92275	51.83010	47.04314	79
chr8	28943567	28943883	MACS2_peak_732	54	.	6.15310	9.63858	5.44072	244
chr8	32868982	32870098	MACS2_peak_733	869	.	31.71212	91.92923	86.91819	262
chr8	32870907	32871604	MACS2_peak_734	105	.	6.42447	14.86780	10.51619	446
chr8	36135304	36136163	MACS2_peak_735	481	.	7.63997	52.90039	48.10686	72
chr8	36136509	36136724	MACS2_peak_736	114	.	8.17766	15.78163	11.40735	22
chr8	38857108	38857446	MACS2_peak_737	23	.	4.10285	6.29375	2.34326	35
chr8	38895864	38896251	MACS2_peak_738	42	.	5.53735	8.34134	4.21787	205
chr8	39928108	39928335	MACS2_peak_739	148	.	9.40431	19.33173	14.88500	76
chr8	41649864	41650080	MACS2_peak_740	64	.	6.62641	10.74076	6.49843	178
chr8	43094799	43095230	MACS2_peak_741	21	.	1.05628	6.05086	2.12102	47
chr8	43096616	43096882	MACS2_peak_742	13	.	1.11094	5.20544	1.39917	2
chr8	47741312	47741556	MACS2_peak_743	650	.	20.51425	69.99286	65.09245	63
chr8	47742240	47742738	MACS2_peak_744	68	.	6.40952	11.13042	6.87973	20
chr8	68494527	68494802	MACS2_peak_745	578	.	9.42583	62.65936	57.80426	90
chr8	68497690	68497907	MACS2_peak_746	374	.	10.68004	42.13745	37.42854	33
chr8	68499802	68500113	MACS2_peak_747	316	.	7.02906	36.30404	31.64938	144
chr8	70015207	70015448	MACS2_peak_748	344	.	15.86829	39.09864	34.41801	55
chr8	77113997	77114465	MACS2_peak_749	143	.	7.45238	18.78637	14.35136	42
chr8	77557772	77558011	MACS2_peak_750	404	.	12.13641	45.14429	40.41129	72
chr8	94886202	94886578	MACS2_peak_751	13	.	3.25082	5.20675	1.39918	31
chr8	100508097	100508312	MACS2_peak_752	907	.	11.87071	95.72642	90.70110	40
chr8	101957983	101958353	MACS2_peak_753	30	.	4.93948	7.11048	3.07802	74
chr8	102092969	102093279	MACS2_peak_754	144	.	9.15879	18.91593	14.47989	78
chr8	102171339	102171780	MACS2_peak_755	107	.	5.62107	15.12626	10.76940	138
chr8	111946896	111947109	MACS2_peak_756	247	.	7.06140	29.29646	24.71273	56
chr8	126138029	126138298	MACS2_peak_757	91	.	4.95057	13.42000	9.10732	168
chr8	126203839	126204117	MACS2_peak_758	24	.	3.85468	6.37026	2.41411	244
chr8	126676485	126676815	MACS2_peak_759	51	.	5.72436	9.28351	5.10935	232
chr8	128866419	128866874	MACS2_peak_760	120	.	8.82842	16.39118	12.00556	311
chr8	131540594	131540913	MACS2_peak_761	72	.	6.64864	11.52387	7.26226	170
chr8	141248255	141248536	MACS2_peak_762	24	.	4.49771	6.41304	2.44366	213
chr8	141319922	141320168	MACS2_peak_763	41	.	5.46192	8.22131	4.10665	68
chr8	142286740	142287020	MACS2_peak_764	71	.	6.82740	11.43119	7.17058	106
chr8	142635305	142635512	MACS2_peak_765	64	.	6.62641	10.74076	6.49843	138
chr8	143316318	143316938	MACS2_peak_766	143	.	9.37504	18.76583	14.33361	345
chr8	144286865	144287151	MACS2_peak_767	38	.	4.73406	7.95315	3.85108	42
chr8	144536704	144536967	MACS2_peak_768	22	.	4.32871	6.14511	2.21109	183
chr8	144655811	144656366	MACS2_peak_769	44	.	5.67978	8.56820	4.42530	349
chr8	144717707	144717916	MACS2_peak_770	23	.	4.61446	6.34732	2.39375	66
chr8	145690934	145691302	MACS2_peak_771	41	.	5.31548	8.29421	4.17225	201
chr8	145747556	145748169	MACS2_peak_772	51	.	5.72436	9.28351	5.10935	152
chr8	145992896	145993888	MACS2_peak_773	628	.	11.99106	67.76929	62.88228	171
chr9	5092157	5092547	MACS2_peak_774	101	.	5.85148	14.48053	10.13913	221
chr9	5093757	5093975	MACS2_peak_775	173	.	8.22332	21.88084	17.39079	101
chr9	5094390	5094670	MACS2_peak_776	293	.	7.03810	33.96542	29.33390	95
chr9	5096548	5096787	MACS2_peak_777	206	.	7.68213	25.23577	20.69879	92
chr9	5097656	5098462	MACS2_peak_778	733	.	24.99014	78.31509	73.36681	47
chr9	5100194	5100414	MACS2_peak_779	221	.	12.08599	26.68992	22.13663	59
chr9	5109772	5109989	MACS2_peak_780	143	.	7.45238	18.78637	14.35136	86
chr9	33656698	33657020	MACS2_peak_781	612	.	11.18075	66.16687	61.28777	134
chr9	33657253	33658292	MACS2_peak_782	562	.	12.70647	61.11135	56.26468	630
chr9	33658616	33659280	MACS2_peak_783	731	.	14.00613	78.09579	73.14905	450
chr9	34999140	34999367	MACS2_peak_784	610	.	8.20773	65.91879	61.04172	52
chr9	35815147	35815476	MACS2_peak_785	45	.	4.33443	8.71427	4.56280	210
chr9	37079587	37079873	MACS2_peak_786	133	.	7.19540	17.78349	13.36791	115
chr9	66971083	66971423	MACS2_peak_787	236	.	1.42437	28.23789	23.66747	70
chr9	67320538	67320875	MACS2_peak_788	147	.	1.36661	19.18153	14.74085	61
chr9	73029057	73029267	MACS2_peak_789	16	.	4.18188	5.45406	1.62590	96
chr9	81358286	81358548	MACS2_peak_790	257	.	11.36174	30.38418	25.78845	101
chr9	86594939	86595151	MACS2_peak_791	35	.	5.11366	7.66701	3.57591	57
chr9	95301723	95302019	MACS2_peak_792	572	.	11.32489	62.11164	57.26011	120
chr9	100395222	100395631	MACS2_peak_793	75	.	7.09973	11.87260	7.59851	261
chr9	110006069	110006299	MACS2_peak_794	32	.	4.90660	7.33657	3.28061	7
chr9	111774506	111774873	MACS2_peak_795	64	.	6.62641	10.74076	6.49843	243
chr9	123837201	123837431	MACS2_peak_796	38	.	5.31708	7.99085	3.88693	172
chr9	124044036	124044514	MACS2_peak_797	72	.	6.42500	11.54554	7.28258	296
chr9	124049250	124049766	MACS2_peak_798	464	.	20.35256	51.25808	46.47517	384
chr9	130829818	130830136	MACS2_peak_799	53	.	5.66912	9.53839	5.35592	37
chr9	131069456	131069752	MACS2_peak_800	16	.	3.78725	5.51005	1.66783	228
chr9	131397822	131398048	MACS2_peak_801	44	.	5.67978	8.56820	4.42530	52
chr9	131446845	131447258	MACS2_peak_802	44	.	5.67978	8.56820	4.42530	209
chr9	133588068	133588339	MACS2_peak_803	24	.	4.49771	6.41304	2.44366	158
chr9	136324779	136325072	MACS2_peak_804	122	.	8.99299	16.66196	12.26693	180
chr9	139886382	139886602	MACS2_peak_805	25	.	4.73315	6.53315	2.52653	120
chr9	139980472	139980700	MACS2_peak_806	34	.	5.20647	7.53209	3.44721	69
chr9	140016145	140016462	MACS2_peak_807	64	.	6.62641	10.74076	6.49843	201
chr9	140740140	140740644	MACS2_peak_808	16	.	3.18527	5.48473	1.65500	6
chr9	141121957	141122386	MACS2_peak_809	33	.	2.48483	7.39511	3.33709	386
chr9_gl000199_random	91519	91885	MACS2_peak_810	15	.	1.26426	5.42001	1.59345	364
chr9_gl000199_random	124930	125235	MACS2_peak_811	100	.	1.78661	14.39287	10.05335	185
chr9_gl000199_random	163022	163392	MACS2_peak_812	48	.	1.73271	8.97880	4.81944	20
chrM	11	16571	MACS2_peak_813	96531	.	8.62928	9660.37598	9653.10254	10466
chrUn_gl000211	77389	78132	MACS2_peak_814	178	.	7.12003	22.33763	17.84090	99
chrUn_gl000214	64537	64994	MACS2_peak_815	187	.	1.78030	23.25664	18.74558	347
chrUn_gl000216	1478	1856	MACS2_peak_816	124	.	1.63496	16.87741	12.47869	93
chrUn_gl000216	11221	11865	MACS2_peak_817	45	.	1.66834	8.64694	4.50049	93
chrUn_gl000216	21875	22609	MACS2_peak_818	142	.	2.24260	18.63836	14.20744	314
chrUn_gl000216	75765	76050	MACS2_peak_819	280	.	1.77554	32.68985	28.07053	110
chrUn_gl000220	7423	7821	MACS2_peak_820	110	.	4.34148	15.41210	11.05035	183
chrUn_gl000228	118387	118783	MACS2_peak_821	41	.	1.31705	8.25356	4.13791	91
chrX	5086880	5087133	MACS2_peak_822	287	.	9.18109	33.40576	28.77916	114
chrX	5087921	5088134	MACS2_peak_823	134	.	9.46630	17.91780	13.49796	55
chrX	15745956	15746209	MACS2_peak_824	480	.	14.90477	52.86102	48.06775	40
chrX	55206220	55206885	MACS2_peak_825	87	.	5.91051	13.00737	8.70700	471
chrX	55207762	55209192	MACS2_peak_826	225	.	4.72282	27.14937	22.59091	198
chrX	55209664	55210379	MACS2_peak_827	358	.	13.88657	40.55368	35.85843	292
chrX	58497157	58497372	MACS2_peak_828	38	.	4.73406	7.95315	3.85108	130
chrX	125605686	125607429	MACS2_peak_829	2095	.	19.54225	214.77650	209.58171	548
chrX	125863030	125863762	MACS2_peak_830	424	.	15.46459	47.23454	42.48455	35
chrX	125864843	125865074	MACS2_peak_831	192	.	6.93080	23.71700	19.20094	52
chrY	4212821	4213034	MACS2_peak_832	697	.	11.50674	74.66945	69.74264	41
chrY	8979504	8979743	MACS2_peak_833	558	.	10.57310	60.68905	55.84529	49
chrY	13140138	13140555	MACS2_peak_834	25	.	1.61690	6.56330	2.55507	375
chrY	13446619	13446895	MACS2_peak_835	59	.	2.36375	10.19776	5.98369	12
chrY	13453123	13453722	MACS2_peak_836	494	.	2.22168	54.22562	49.42231	226
chrY	13455567	13456110	MACS2_peak_837	158	.	2.17703	20.33546	15.87375	183
chrY	13458417	13458772	MACS2_peak_838	31	.	1.36444	7.22321	3.17928	308
chrY	13459090	13459399	MACS2_peak_839	58	.	1.54951	10.03911	5.82908	203
chrY	13650591	13650939	MACS2_peak_840	91	.	2.09048	13.46649	9.15269	235
chrY	13810905	13811198	MACS2_peak_841	84	.	1.86168	12.72059	8.42638	231
chrY	13838525	13838873	MACS2_peak_842	57	.	1.84199	9.97762	5.76941	332
chrY	13843714	13844079	MACS2_peak_843	38	.	1.68768	7.98293	3.87920	302
chrY	13867019	13867414	MACS2_peak_844	164	.	2.00416	20.95345	16.48042	325
chrY	13869087	13869539	MACS2_peak_845	61	.	2.20773	10.37082	6.14726	86
chrY	58974886	58975371	MACS2_peak_846	27	.	1.63016	6.78633	2.76770	480
chrY	58976156	58976478	MACS2_peak_847	17	.	1.49437	5.64170	1.73350	312
chrY	58978913	58979521	MACS2_peak_848	200	.	1.65922	24.60190	20.07355	518
chrY	58980507	58980771	MACS2_peak_849	107	.	1.58497	15.12768	10.77081	190

## Sheet: bedtools-closest-NaOH
IL9R
SPRY3
PCDH7
CPXCR1
LRFN5
AUTS2
ZNF804A
GTPBP10
CLDN12
GRID2
LINC00911
FAM27C
STEAP1
TENM2
MANEA
PTBP2
ADAMTS16
SLC25A36
MCTP2
PLXDC2
PIK3R1
MIR4465
KCNU1
EPHA3
RGS6
MDFIC
ARHGAP15
KIAA0947
PCDH11Y
LINC00293
ATP9B
MIR5007
KCTD3
GPHN
TECTA
CNTNAP2
SYT1
C17orf112
RAP2B
KIF5C
MIR2054
MIR1973
PLCB4
TMEM38B
NAV3
MTRNR2L5
TBCEL
LOC643648
ZPLD1
MAP2
MYOM2
EPHA6
FAM83B
HNF4G
PDZRN4
AEBP2
SLC16A7
AGAP1
USP25
WWOX
FAM27A
KBTBD11
NFIA
ERCC4
PRMT6
RPLP1
CTNNB1
EPC2
SORL1
SASH1
IL1RAPL1
FAT4
SLIT2
KIF23
FAM157B
TLL1
ZBTB38
CAND1
SLC35F3
MTRNR2L1
GRID1-AS1
NFATC1
MIR3679
SCHIP1
KLHL29
GCC2
PTGER4P2-CDK2AP2P2
C15orf54
PLEKHG1
PHLPP1
MTHFD1L
GMPR
STPG2-AS1
ARHGEF10
FSD1L
SP4
LOC646736
UGT8
44621
RASA2
NDUFV2
EDN1
DYRK2
FOXC1
MKL2
ARHGAP24
CHSY3
MIR4741
TCF7L2
IL15
ALCAM
SLCO1B3
DDX3X
OXR1
GULP1
COX7C
CACHD1
DNAH14
MIR561
LURAP1L
KBTBD8
NHS
ANKRD12
FOXP2
MID1IP1
GAP43
RBBP6
44622
SPRY1
RANBP17
PDE4B
IL1RL2
PLEKHA5
MYLIP
LTBP1
HSD17B4
CLN8
LIMS1
SH3BP4
CAV2
GYPC
TARS
STT3B
FCHO2
LINC00494
PRRC1
BANK1
ARHGAP42
RAP2A
FAM74A1
MIR4768
PIK3C3
TBC1D1
SNORD56B
SFSWAP
SMC2
CAV1
DDX21
KIAA1279
RBM24
IL13RA1
CYP26C1
MRPS30
JARID2
AHR
FADD
RBBP8
SLC39A10
FOXN2
MIR3668
LSM14A
CTIF
CCSER1
HBP1
FNDC3A
KCNA5
PPFIA1
GCOM1
LOC100133920
ANXA3
PBDC1
DTNA
DOCK1
NEK7
MIR4510
GNAI1
ID4
DDX50
PRMT8
ZNF92
TANK
LINC00152
STIM2
PARVA
ARID5B
CNOT2
FAM20C
MTDH
WDR36
RAB9BP1
DUSP22
ZC3H15
TTC27
LEPROT
LHX1
NBPF16
LCLAT1
HMGXB4
PLS3
GALNT2
KIAA0146
SOGA2
AATF
LOC401164
CR2
TNKS
NR5A2
LOC100129617
AREG
LDLRAD3
NTPCR
SNX9
LINC00558
NCOA7
TNPO1
CACNA1E
TRIB1
PPP1R16B
USP38
MIR3922
FAM155B
ZCCHC2
STRIP2
PLXNA1
INTU
NPAS2
GLI2
C1orf220
COPS8
MCCC2
LINC00265
TMTC2
TET2
PHF3
MIR193B
UBASH3B
UBE2E3
PLEKHA1
EMBP1
KIAA0355
CDKAL1
MIR365A
MMAA
ZXDB
NDST3
TANC1
KCNK1
TOM1
SMPDL3A
LRRK1
ZBTB43
SLC44A1
MMP17
CHD9
UFL1
PPP1R21
ZBTB10
CAP2
MAPRE2
ACTR5
CEP135
MAGEB17
SPRED1
NAA38
NDUFS4
ZBTB40
ZNF430
ITGA6
PTPRG
SEC14L1
NR2E3
B3GNT2
GAS2L3
MIR634
POLR2M
SNORA77
TNFAIP8
MTM1
SAMD5
CABLES1
CD83
TBL1X
SORCS3
ISOC1
SPTBN1
KGFLP1
IYD
FOXO3
STOX1
VAPA
FAM83D
ACTR3BP5
CDYL
SKOR1
ITGA1
ANO1
BTBD16
MSI2
CYP20A1
POTEA
RGS13
VPS26A
AGTR2
KIF26B
CXorf57
ADSL
LINC00326
SLC32A1
CHD7
CDH1
ADAM28
FOXF2
TANGO6
TGFBR2
SMAP1
GRHL2
LOC285501
TNRC6A
SPATA31A2
EML6
TNRC6B
ARL4A
BBX
MET
TFG
ACTR3BP2
PHF17
MYEOV
CACNG4
LOC100506585
TWSG1
MAN2A1
SPOPL
CALD1
MICALCL
KLF5
DAAM1
TEAD1
NOL11
TTC39C
ATP2B4
CMIP
KCTD15
LSMEM1
ATG16L1
EXOC6
PPP1R1C
RCN1
PANX1
CTDP1
CPEB4
LOC100132352
TOP1
MSX2
TXNDC2
SMYD2
RANBP2
VRK1
SLC1A3
WWC1
CD55
RAMP1
VAMP7
SCFD1
SRSF6
SGIP1
LAPTM4B
SGSM3
EREG
PSAT1
PHLDB2
C6orf57
CTTN
SMC3
C11orf58
PCDHAC2
ZNF716
DHX35
KIF1B
RNF7
SNX2
ATP1B1
ZHX2
ALG13
ITGAV
LINC00333
ATXN10
USP17L10
LINC00222
ARL14EP
CMTM8
NAALADL2
MARK1
CD82
MYO6
HERPUD1
FGD4
RRM1
SPIN1
ETV6
ATG7
FBXO38
AKAP6
USP9X
PTP4A1
LINC00630
PPP1R9A
DLGAP1-AS1
RGS2
GLCCI1
PPP2R5C
AADAC
GORAB
RASAL2
PPFIBP1
ZNF714
SLC25A26
ULK1
IFRD1
CCNY
ZC3H11A
ATXN7L3B
VCAN
ATF1
LINC00578
MON1B
HGSNAT
KCNMB4
COMMD10
DNAJC13
MIR4669
NEDD4L
SYT17
KCNJ3
HTATSF1
HSD17B12
PRDM1
C15orf41
FRAS1
ARHGEF7
LINC00595
DNAJB6
TOP1P1
FAM133CP
MIR4306
SUPV3L1
HMOX1
FAM117B
MIR193A
RAB2A
EPB41
PTPN4
RIN3
CHST11
ZBED6
FAM122A
TGIF1
LAMA2
TDRD3
C11orf73
PLCG2
KAT6B
MGC34034
ARHGAP11B
HIVEP1
LOC728323
INPP5A
FNDC3B
STAG2
OSMR
SRGAP2D
COL13A1
PPP2R3A
WDR44
RAI14
SRGAP2C
MBNL2
DOCK5
MAOA
PRMT3
RIPK2
SLC30A5
RBM20
URI1
B3GNT6
ANXA10
BACH1
FTMT
RHOU
YPEL5
BTBD11
PDE8A
TIAM2
TRAF3
ZNF469
MAP4K4
ZNF462
SCAF8
EPAS1
CD44
GPBP1
PPP2R2A
TMEM164
RELT
ATG10
CAPN5
MOBP
IQGAP2
LINC00856
DTX2P1-UPK3BP1-PMS2P11
TOX2
MKLN1
RGS12
CETP
CENPW
EXOC1
KIAA1211
MCM5
OR13H1
RALA
ANAPC4
PAPD5
PAX2
BLM
PUS1
FASLG
EEPD1
EBLN2
GPR126
MAP1B
GPI
NAT10
MYC
L3MBTL1
TAF1B
VPREB1
KIAA1919
DACT1
FOXQ1
DGKD
SSFA2
MIR4729
IRAK1BP1
PTGFRN
EPB41L5
SYCE1L
SH3GLB1
ARL14EPL
EPGN
MTRNR2L6
CERS6
HEATR3
COL5A1
LINC00623
ABI2
LINC00593
NBPF15
HRH1
DYNC1I2
UFM1
ZAK
GRIK4
PKN2
RREB1
AMOTL1
MIR3692
CEP78
S100Z
BMS1P2
SPATS2L
FZD7
LMX1B
TRIM24
HTATIP2
SLCO1B1
ZC3H12C
TLK2
DPYSL5
ADRA1B
CCDC138
PMAIP1
ASAP2
ATF7IP
MIR1208
TANC2
LINC00343
BMPR1A
SNRNP48
SH3GL1P2
ADCK3
EHBP1
JAK2
CLYBL
SERF1B
BCL2L11
SNORA38B
LGALSL
PSMD14
DDX18
GTF2IRD1
SUCNR1
SREK1
TRIO
TRAPPC10
LINC00707
MIR548M
ANXA1
ZFPM1
OAS3
RAD23B
SGK196
LOC201651
OPRM1
HKDC1
BDP1
ZNF138
UTRN
PPP3CC
YAP1
GTF2I
CDH3
F2RL1
EMC2
TCF7L1
VRK2
EP400
PAM
ARID1A
MAN1C1
DESI2
CCAR1
PDE7B
DUSP5
TMEM106B
EPCAM
PVRL2
TES
MSRA
FGGY
EML4
TBX2
KIAA1432
MTR
LOC100507217
SNX24
LOC339862
SMAD3
PPM1L
MIR4714
E2F3
C5orf24
CUX1
PPP6R3
FOXP4
LOC339166
ITPRIPL2
BPGM
MIR4295
SMARCA5
MRPS9
SYNJ2
TMEM33
ATP11B
TACC1
PLB1
ARNTL
AAR2
TOMM40
CLIC4
RNF165
POM121L8P
MIR4436A
DLGAP4
HK2
MAGI3
SNORA13
CDK13
APC
ANKEF1
MPP6
RXRA
EPB41L4A-AS1
HSPA4L
CUL1
RGS3
BMP6
SPP1
AGBL3
PRKACB
SMS
HELLS
KCNC1
CHAMP1
KIAA1109
MIR1976
LMNB1
LANCL3
FAH
ALOX5AP
FAM160A1
RGPD5
PDK1
PPARG
SNRPE
MRC2
MIR190A
ZNF133
PPARGC1B
FLJ22447
IPO5
PALLD
SERPINB8
SPECC1
SH2D4B
UGP2
LINC00266-1
HADH
LANCL2
SMN2
ACVR2A
SRGAP1
SKIL
AKAP13
MIR3943
C3orf56
C14orf80
EED
DCUN1D4
TRIM71
UBQLN2
PDCD2L
SEC22A
SGMS2
PPM1B
CHD2
ARHGEF28
FAR1
MIR4671
PTPRQ
MTAP
GRAMD3
LOC1720
MELK
ESR1
NRG1
PDHA1
MALSU1
EXOC4
RBPJ
LIMK1
FAM71D
RNPC3
MAP3K4
ZSWIM6
MIR2278
TMEM87B
ANK2
SLC5A11
LGALS9
SIN3B
NABP1
AHCYL2
NLRC5
MIR3175
LOC283070
RPE
EEF2K
SLC28A1
MPZL1
BPTF
CD2AP
NR4A1
MEF2A
SMAD4
LIPC
PRRC2C
PHF6
MSH2
FHOD3
CHRNA9
TAB2
PCSK5
FABP5
JMY
TMPRSS12
RABGAP1L
CC2D2A
MIR4450
CXXC5
LRCH1
EID3
MTNR1B
ARHGEF17
DLG3
USP47
GALNT7
LTV1
HINT3
MIR4720
SETMAR
CEP170P1
PDSS1
BMP2K
SLC35A3
NACAP1
PLCG1
NFKBIZ
SLC30A9
LRRC17
CRIP2
FAM105B
LOC729987
KDM2A
CYP2S1
DYNLRB1
APOC1
RALGPS1
CTDSPL
LOC100132832
AGO3
TXNDC15
LINC00239
FNTA
AKAP2
SCN8A
CAPRIN1
FMNL2
BCKDHB
NRF1
CBWD2
KPNB1
LINC00460
NAA35
C3orf80
RARB
KIAA0922
ARHGEF4
MSRB3
L3MBTL3
MSX1
RPS6KA1
AMER3
TMC1
SNRPB2
NBL1
LOC100499484-C9ORF174
UMPS
C10orf131
NEK6
INCENP
NFKB1
TRIM2
ID2
MAN1A2
EFR3A
TMEM177
HCCS
PPARD
MIR644A
ABHD10
DYSF
DCK
CCNB1
CDADC1
CELF5
CAMK1D
DUT
C7orf69
CCDC91
DYRK1A
MIR1204
SNX29P2
C4orf51
WAS
DSP
PIAS1
BCAS3
AKAP12
ONECUT2
NUP214
ELK3
EXO1
METTL14
USPL1
CDH5
DNAJC10
PACRGL
EPHB3
KIAA0754
C15orf39
WDR19
C8orf4
CUL5
UBA2
FAM72A
UAP1
UPF3A
HORMAD2
RPL31
RNF138
PCMTD2
PPP4R2
PLA2G4A
GALNT11
PRPSAP2
TXNRD1
MIR1281
GADD45A
EIF3M
METTL2A
NBPF10
TPD52L1
CRISPLD2
KIRREL
STOX2
ENPEP
KLF2
LDB3
CORO2B
PRRG1
DGUOK
FAM174A
NLK
MORC3
RABGGTB
CLEC19A
CASD1
DEPDC7
PDCL3
BUB3
TRPC1
MAGI1-AS1
EIF5
CPLX2
NCOA3
CAST
ACCS
RASA1
COL6A1
TMX1
CENPA
NT5E
CDK5R1
ST6GALNAC5
DDR2
BMS1
RALGPS2
ZNF720
TACC2
GOSR1
MLYCD
SCLY
OPTC
SMAD6
CRIPAK
MACF1
LOC100507351
CSE1L
MLXIP
SIGLEC15
CYFIP1
ACO1
DMAP1
ST14
COQ7
DHX40
FBXO28
RFC3
SPSB1
NAV1
SPP2
LRRC16A
SUB1
SRRM1
NBPF12
PHACTR4
TBC1D23
C4orf32
ACYP2
PGM2
SECISBP2
RHOH
ASB9P1
CDH23
SNORD45B
WDR75
C20orf196
BRPF3
SLC6A6
RALBP1
PRDM11
RAPGEF2
TCAIM
LOC284751
SUV39H1
ACER3
FAM86B3P
PAPOLA
C5orf30
IREB2
IL31RA
PARM1
PKIB
INPP4A
KCNIP3
.
TSC22D2
MARK3
LOC116437
C10orf91
TRIM44
FAM160B1
MAP3K1
TNFRSF8
ZNF197
STX16-NPEPL1
MIR17HG
IFT52
BCAS4
MON2
ZNF783
KIAA1958
TAF4B
TRMT11
BIRC3
MSH4
PTCHD3P1
NRBF2
EFHC1
MGAT5B
DUSP5P1
GORASP2
SMARCAD1
ELN
INTS10
ATF3
DIP2A
RGS4
FLJ45340
TMEM39B
ABL1
SLC22A15
ASS1
ZNF684
ZNF678
PWP2
SEC11C
GLS
BCL7A
TBC1D14
ABHD2
CABYR
FDX1
FHDC1
MIR3978
NOTCH2NL
ATP2C1
GMCL1
CRCP
HES1
HELB
LINC00963
PTPRJ
CKS2
NEIL3
LINC00865
PSEN2
ZNF451
CENPH
ZMYND11
WDFY2
BNIP3L
CLUHP3
LINC00051
PYDC2
NCS1
IGF1R
GREB1L
POU2F1
ADRB1
LRRC8D
AFTPH
MUM1L1
RAB27B
NIPSNAP3A
PPP2R5A
SNORA62
PCBD2
TLE4
XPR1
OCLN
INPP5F
TGM3
MIR5584
GRHL1
UNC119B
ASB1
KCNC4
C16orf72
ARL8B
YEATS2
WDR13
UBE3C
AXL
ARHGAP8
C1orf53
NSD1
LRRC1
C6orf223
RPL37A
XIAP
PTPN1
TBKBP1
MYB
CCDC109B
DDX46
LOC155060
LOC399715
ASXL1
STAU2-AS1
GTF2H2B
BTRC
SYNE2
AKAP1
RPSA
GPD1L
L1TD1
HSPB8
RCOR3
PAPOLG
SERF1A
ATIC
MURC
C16orf45
CBLC
ATP1B3
GADD45G
ABCD3
SCML1
XXYLT1-AS2
KCNJ12
RASGRP3
SLC35F6
C3orf58
LDLRAP1
DYNC1H1
NCLN
SLC39A14
ANKRD33B
ATP2A2
MIR3616
HNRNPA1L2
C12orf44
CTNNA1
TCP11L1
CSNK1G3
LOC642361
SIM2
PTPN12
UBN2
MIPEPP3
CLPTM1
DERA
GOLGA7
LOC100287036
IFIT5
NFIC
ZFAND3
DMP1
FLNB
CD36
ITGA2
POLA2
LOC154092
LNPEP
ACVR1B
TRAK1
RHOB
QSOX1
HELT
C9orf3
MIR4724
PDGFRL
ARHGEF10L
GPATCH2L
LAMC2
PLEKHG3
EHF
RALY
RNU4ATAC
WIPF2
PPP1CB
ADNP2
EFCAB13
PTPDC1
RAP1GDS1
ZNF609
ZNF37A
LOC731223
ZNF572
TUBGCP5
GINS4
EXT2
USP1
ZNF76
MPP5
TFAM
UBE2R2
DDX47
YY1P2
PRR15
TGFBR1
PCCA
TRIOBP
TPBG
GP1BB
SLC35A1
FAM20B
ENDOD1
MGA
ASAH2B
HHEX
CHGA
44813
FZD6
NUP93
MIR4435-2
MSN
SUZ12P1
SLC25A33
CBWD3
SRFBP1
FER1L6
EFHD2
LOC100506810
FRS2
ZDHHC17
NAB1
EXOSC2
CNOT10
AMZ1
WEE1
DHX9
LOC100507173
HYKK
ITGB8
EIF2B5
KPNA6
UGCG
BICD1
ACADM
HABP2
SNORA49
PARP14
ZNF35
S1PR4
MIR181A2HG
MUC12
PSMA6
ZNF157
ZNF460
LMO7
WWP1
VANGL1
GLE1
UBR2
KDM4C
SQRDL
C3orf65
LCOR
APOBEC3F
TMEM5
TMC5
MANF
ZBTB8A
UBE2E1
TNKS2
BMI1
SHKBP1
RMDN2
CCDC64
MINOS1
TAF1
SAMD4A
LOC646813
RBM33
RNF182
SNORA59B
FAM98B
FAM135A
TTC1
MIR26B
APOBEC3B
NCK1
POLR3B
CNKSR1
ERBB3
LINC00467
CTDSPL2
CMAS
BEAN1
CCDC174
PSEN1
ERI1
TPM1
MIR4654
PDLIM5
SCGB1D1
GSX1
ZDHHC23
SH3PXD2A-AS1
DIP2B
TMEM181
CD99P1
MRPL33
C7orf41
LRRC8B
TEX264
LOC653786
XYLB
STK35
SENP6
C21orf33
CMC1
SRP54
TJP2
CREB5
CEP192
LOC100288142
CRTAM
PHF15
FBLN2
CTDSP1
NUCB2
LYN
OSBPL9
COMMD3
FOXK1
NOL12
MIR4461
ARHGEF16
LINC00924
CRADD
TPM4
BIRC2
44811
EFCAB2
MSH6
COA6
CAMLG
BCORL1
CREM
OR4F29
KAZN
LINC00173
RASSF5
PFKP
SUN1
MST4
MLEC
FAM8A1
ATP8B2
SRP9
ZNF638
SPTAN1
SLC27A3
SNX27
RBM3
R3HCC1L
DCAF7
EPB41L1
APH1B
GJB5
CHST3
TFAP2C
SNORD114-27
DENND4C
EBAG9
44809
MYOD1
ZNF107
MRPS36
OR4C46
RABGEF1
KDM3A
GPD2
CDC14A
DISP1
VKORC1L1
PIGV
RAB33B
FNBP1L
NBEAL1
CDC16
ZNF593
PSMD11
METAP1D
MIR5192
ATP11A
FOS
GAD1
AIM1
MED28
SLC35C1
ZNF212
BFSP2
ANKRD30A
SLC25A38
SP140L
POLR1B
MICAL2
MTF2
GJA1
LRRFIP1
SLC29A3
FOXI1
ZFAND6
RFXAP
STX12
FAM83F
ACAT1
ZNRF3
TBC1D8B
MIR1207
SMOX
TMEM42
VPS8
CXADR
SLC36A1
DENND3
PGM1
ZNF645
LOC729041
HMGN2
SMN1
EMILIN2
SAMD13
TBPL1
AP4E1
HMGCR
PYGB
DNM3
LOC388948
ZMIZ2
TACO1
KCNF1
SLC30A6
TVP23B
HIC2
POLD3
SLC9A8
CASP8
CDC42SE2
FLJ42969
MIR4799
RHOD
RASL11A
KRBOX4
NEIL2
PCNX
PADI3
PPIF
ANXA4
ARIH1
HK1
PAPD4
ANKRD20A2
QSER1
UVSSA
KIF2A
SLC5A1
TPP2
TSPAN14
C11orf63
ACTR2
FAM50B
GINS3
CREBRF
FAM72B
HIPK3
CNOT6
ZSCAN20
ENPP1
DSG3
FGD3
USP3
CDC7
NOL7
CCNE1
KLF13
MED18
MDFI
CCL20
NDFIP1
MTMR14
LGALS1
MIR4523
KCNN1
RPRD2
ATG4C
STARD3NL
UBXN4
PLEKHA2
LARP1B
RPP14
ZMYM2
HHAT
GYG1
UHRF1BP1
CREB1
TM9SF2
LARP1
THEGL
PTPN23
PKNOX1
IL6R
MXI1
PARD6B
GAN
HIAT1
COLGALT1
C12orf75
SYNM
SCEL
NBPF3
CBFB
LOC100506076
MYO1B
HERC6
ARFGEF2
YTHDF2
PDCD5
PRIM2
BCL3
BBS5
SPATA13
LINC00942
XRN2
RAB31
ODF1
CPNE2
ASL
TBC1D19
CASC4
METTL22
SRSF8
TRAPPC2P1
EMP1
MIIP
DVL3
NXPE3
ING3
LOC440461
FJX1
SPAG6
DNAH17-AS1
STRAP
TARS2
TUSC5
LRRC37B
STBD1
MAPKBP1
ANKRD42
ALMS1
KIAA1586
CAPZA2
SPATA31A3
ACN9
MIR4660
MIR570
JPX
GJB4
BAHD1
TMEM45A
MUC20
LTBP4
CHMP4B
RAB21
BIRC6
DSE
SORD
DTD1
ZDHHC2
HGFAC
CDC42
B3GNT5
GALNT15
UBE4B
BNIP1
AKR1E2
SIK2
ACTR3
DLK1
RAI1
HNRNPUL1
AK4
RAB18
TTC17
APOLD1
CXorf64
SRC
PWWP2B
RBX1
MRPS17
OSGIN1
MUSK
GTF3C6
CCDC66
KCMF1
GDA
ADRA2C
CCNF
ZNF710
MATR3
CCDC130
MFSD6
CDV3
LINC00339
SUCO
WNK1
CREB3L1
USP53
STT3A
GPR45
DLD
EIF3CL
PCAT1
CLTC
PRPS1
USP11
DGKH
CYBRD1
SNAPC3
PIM1
FAN1
ZNF330
KLF17
FOXD4L4
MTA1
CCSER2
KNDC1
SUGT1
SIRT5
TSPYL2
ZFP41
CPA4
SKA1
YEATS4
RPL11
FRG1
MIR554
RBAK-RBAKDN
NDUFB4
GTF3C5
RNF11
ZFYVE9
C7orf55-LUC7L2
C6orf141
ZCCHC7
CDK7
ZRANB1
44627
ARRDC2
AHCYL1
PGRMC1
AFAP1L1
GHITM
NUP35
LINC00294
CA2
MIR548W
STXBP3
PA2G4
BTNL9
C1GALT1
ARHGAP23
RUNDC3B
PTER
GAL3ST2
PCF11
NR4A3
CDS1
PLK4
CCDC124
NDUFS5
IDNK
TERF1
PDE9A
ARTN
PPP1R8
MAP3K8
DHRS7B
SRRM3
GPR89B
ACTR3B
MIR4718
IGBP1
SNORA27
CAMTA1
LIMD1
SOCS6
MTMR9
DNAJB5
LOC440894
DUSP14
H6PD
TEX22
RCOR1
MIR4668
ARMCX5
DNMBP-AS1
TMEM50A
ZNF302
TGM4
SLC7A2
FOSL2
TMEM135
VEGFA
ATP6V1G1
NPM2
OSGIN2
NTNG2
CPNE7
FAM151B
USP10
PPIH
SOX4
SOCS5
VAMP3
AGK
PAFAH1B1
PPM1A
DMXL1
MIR935
SREBF2
TRIB3
FAHD2A
MBTPS2
MIR4684
ARHGAP11A
CHAF1B
ADCY7
TCEANC
MSANTD3-TMEFF1
LOC730101
TEAD4
ZC3H18
MFN1
FBXW4P1
ETNK1
TM9SF4
PSMA4
CCNG2
GRAPL
CD22
MTX2
GTF2F2
SNORA74A
ASNSD1
PDCD6IP
H2AFY2
TUFT1
SCARNA1
PRRC2B
POP4
FGFR4
FBXO34
TRIM56
BTN3A1
EIF4H
ARID3B
DPY19L4
KLHL24
TAB1
CLK3
SMIM11
CNNM2
ATF6
C14orf166
VAPB
BTN3A2
TEF
HPRT1
NCF1
RPL21
CWH43
PLCXD2
KLHDC2
SBK1
WDTC1
ZNF532
SLC22A20
GATAD1
C2orf27A
CYP46A1
GALNTL5
MIR5191
GIGYF2
BHLHA9
THG1L
C6orf165
CTCF
CHAC1
PYY2
UBE2D2
KCNQ4
ABLIM3
ATP6V0A2
PDXP
ARHGEF18
GOLGA7B
TMOD3
GET4
ASMT
PLEKHG4B
ZNF544
GJB3
ZNF407
LOC729852
MAP3K3
TRMT12
GSE1
HSD17B7
TLX3
ENO4
TTC14
LINC00839
RAPGEFL1
PAQR8
FAM185A
PTPRO
RAB11A
FAM203A
IFNGR2
TAX1BP1
PLCB1
POLR3E
MIR5197
TBX1
PTPRF
FXR1
CDC6
PRR5
CRTC1
EGFR
CEP350
LPIN1
MSANTD3
EGR1
DNM1L
NUPL2
DYNLL2
AACS
RPS3A
IFIT3
HPCAL1
FAM177A1
MAPRE1
ZMYM4
AMHR2
FHAD1
ALDH2
CD9
PRDX4
SUSD3
TTYH3
PAPSS2
PIK3CA
MIR944
ACOT11
RNF125
VCL
PWP1
KHDRBS1
RAB7A
RPS26
ALKBH5
PAX9
FAM178A
RPL13AP20
REP15
ZNF8
RARS
LINC00398
LOC100132707
TMEM61
ST6GAL1
TMEM248
MIR101-2
YWHAB
INSIG2
METAP2
SERPINA3
CDC5L
MIR4681
AP2M1
KIAA1324
SNHG8
CAPN3
CEP68
DEGS1
RUSC2
GLOD5
CASP2
RELB
LDHA
LOC100133091
SLC45A1
CCDC63
PGD
SDHAP2
CDK16
PI4K2B
NUBPL
PCNXL4
ARPC1A
PRSS3
SPANXA2-OT1
PPM1D
PRKCA
PPP1R14C
ZNF805
TXLNG
UNC5A
RUFY1
EI24
APOL5
MLPH
RPL41
BHLHE40
RCC1
CPA5
KIAA0232
GTF2H2D
FAM101A
CDCA7
PTMA
NUS1
SOD1
MAPKAPK2
FLJ25363
MCM10
CEP85
AQP9
MIR4488
AKAP7
EPHX1
EMR1
AFF1
TUBA1C
IMPA2
CCZ1
INTS8
ARHGAP26
GPRC5C
FBRSL1
HSF2
COG2
FAM157A
TMEM200A
MPHOSPH8
AQPEP
SEC61A1
DDX10
SLAIN2
ORM1
CHRNB3
LPP
PROSER2
FAM188B
C16orf59
PSMD7
ZNF621
AMY2A
ADORA2A
INSIG1
MIR129-1
SLC25A37
AHRR
SNORD73A
WNT16
TGIF2-C20orf24
ARHGEF12
SNORD68
NXT1
TMEM14A
RNF2
CTNNBL1
CEBPG
C9orf91
[truncated: 9,567 more rows]
