# Supplementary material for: The TRRAP transcription cofactor represses interferon-stimulated genes in colorectal cancer cells
Source: eLife. 2022 Mar 4;11:e69705. doi: 10.7554/eLife.69705 (PMC8926402; doi:10.7554/eLife.69705)
Supplement: Source data 1. [file elife-69705-data1.zip]

Archive with 38 entries (37 files):
- JPEG/
- JPEG/Figure1A-B-SourceData1_compressed.pdf
- JPEG/Figure1A-SourceData1-GAPDH.jpg
- JPEG/Figure1A-SourceData1-TELO2.jpg
- JPEG/Figure1B-SourceData1-GAPDH.jpg
- JPEG/Figure1B-SourceData1-TRRAP.jpg
- JPEG/Figure1E-F-SourceData1_compressed.pdf
- JPEG/Figure1E-SourceData1.jpg
- JPEG/Figure1F-SourceData1.jpg
- JPEG/Figure1G-SourceData1short.jpg
- JPEG/Figure1G-SourceData1_compressed.pdf
- JPEG/Figure1G-SourceData2mid.jpg
- JPEG/Figure1G-SourceData3long.jpg
- JPEG/Figure1H-SourceData1-EP400.jpg
- JPEG/Figure1H-SourceData1-TELO2.jpg
- JPEG/Figure1H-SourceData1-TRRAP.jpg
- JPEG/Figure1H-SourceData1.pdf
- JPEG/Figure3-SourceData1B_compressed.pdf
- JPEG/Figure3-SourceData1C-D_compressed.pdf
- JPEG/Figure3B-SourceData1-IRF3.jpg
- JPEG/Figure3B-SourceData1-STAT1.jpg
- JPEG/Figure3C-SourceData1.jpg
- JPEG/Figure3D-SourceData1.jpg
- JPEG/Figure7B-SourceData1short.jpg
- JPEG/Figure7B-SourceData1_compressed.pdf
- JPEG/Figure7B-SourceData2long.jpg
- JPEG/Figure 1-figure supplement 1-SourceData1-ATM-ATR.jpg
- JPEG/Figure 1-figure supplement 1-SourceData1-MTOR.jpg
- JPEG/Figure 1-figure supplement 1-SourceData1-S6K-pS6K-GAPDH.jpg
- JPEG/Figure 1-figure supplement 1-SourceData1-TRRAP-TELO2-TIR1-GAPDH-long.jpg
- JPEG/Figure 1-figure supplement 1-SourceData1-TRRAP-TELO2-TIR1-GAPDH-short.jpg
- JPEG/Figure 1-figure supplement 1-SourceData1-CCNA2.jpg
- JPEG/Figure 1-figure supplement 1-SourceData1-GAPDH.jpg
- JPEG/Figure 1-figure supplement 1-SourceData1-TIR.jpg
- JPEG/Figure 1-figure supplement 1-SourceData1-TRRAP.jpg
- JPEG/Figure 1-figure supplement 1-SourceData1_compressed.pdf
- JPEG/Figure 1-figure supplement 1-SourceData2_compressed.pdf
- JPEG/Figure 1-figure supplement 1-SourceData1_compressed.pdf
